# Supplementary material for: Growth in marine mammals: a review of growth patterns, composition and energy investment
Source: Conserv Physiol. 2023 Jun 21;11(1):coad035. doi: 10.1093/conphys/coad035 (PMC10364341; doi:10.1093/conphys/coad035)
Supplement: Web_Material_coad035 [file web_material_coad035.zip]

Archive with 2 entries (2 files):
- Adamczak_GrowthCurves.xlsx
- Adamczak_TissueComposition.xlsx
