# Supplementary material for: Growth in marine mammals: a review of growth patterns, composition and energy investment
Source: Conserv Physiol. 2023 Jun 21;11(1):coad035. doi: 10.1093/conphys/coad035 (PMC10364341; doi:10.1093/conphys/coad035)
Supplement: Web_Material_coad035 [file web_material_coad035.zip › Adamczak_GrowthCurves.xlsx]

## Sheet: Prenatal growth curve
Species_Scientific	Species	N	Reference	Type of animal	Length	Mass	Weight-Length relationship	Structural mass	Body volume index and weight?	Notes	Notes_1	Link
Berardius bairdii	Baird's beaked whale	20	Kasuya 1977	Intentional catch	Yes
Delphinapterus leucas	Beluga		Perrin, Coe and Zweifel 1976		Yes
Physeter catodon	Sperm whale		Perrin, Coe and Zweifel 1976		Yes
Globicephala melas	Long-finned pilot whale		Perrin, Coe and Zweifel 1976		Yes
Stenella coeruleoalba	Striped dolphin		Perrin, Coe and Zweifel 1976		Yes
Phocoena phocoena	Harbor porpoise		Perrin, Coe and Zweifel 1976		Yes
Stenella longirostris	Spinner dolphin	2675	Perrin, Holts and Miller 1977	Bycatch	Yes
Physeter catodon	Sperm whale	2695	Ohsumi 1965	Intentional catch	Yes					Fetal length by month
Globicephala melas	Long-finned pilot whale	437?	Kasuya, Sergeant and Tanaka 1988	Incidental catch	Yes
Phocoena phocoena	Harbor porpoise	244	Read 1990	Bycatch	Yes
Tursiops truncatus	Bottlenose dolphin	55	Kasuya et al. 1986	Captive and Unknown	Yes
Neophocaena phocaenoides	Finless porpoise	6	Kasuya et al. 1986	Captive and Unknown	Yes
Delphinapterus leucas	Beluga	381	Heide-Jorgensen and Teilman 1994	Intentional catch	Yes	Yes	Yes			Age-Mass curve only for postnatal individuals
Monodon monoceros	Narwhal	35	Heide-Jorgensen and Garde 2011	Intentional catch	Yes
Phocoenoides dalli	Dall's porpoise	Same as Kasuya 1976b	Kasuya 1978	Bycatch	Yes
Orcinus orca	Orca	15?	Nishiwaka and Handa 1953	Intentional catch	Yes					Body length by month	*No curve but plotted length against date found
Tursiops truncatus	Bottlenose dolphin	188(length)/172(weight)	Cockroft 1989	Captive/Incidental Catch/Bycatch	Yes	Yes	Yes			Postnatal growth curve for ages 0-800 days	Also has blubber and muscle mass per age
Phocoena phocoena	Harbor porpoise	119	Sorenson and Kinze 1994	Stranded and Bycatch	Yes	Yes				Data for fetal growth curve from Mohl-Hansen 1954 and applied to mathematical application from Read 1990
Phocoena phocoena	Harbor porpoise	1268	Olafsdottir et al. 2003	Bycatch	Yes	Yes	Yes			Weight-length curve only constructed for postnatal individuals
Globicephala melas	Long-finned pilot whale	3470	Bloch, Lockyer and Zachariassen 1992	Intentional catch	Yes	Yes	Yes			Length and weight at age curves only constructed for postnatal individuals
Globicephala melas	Long-finned pilot whale	4641	Sergeant 1962	Intentional catch	Yes		Yes (postnatal and prenatal)
Pontoporia blainvillei	Franciscana	?	Brownell 1984	Historical data	Yes					Data from Harrison et al. 1981
Platanistids	River dolphins	?	Brownell 1984	Historical data			Yes
Pontoporia blainvillei	Franciscana	113	Harrison et al. 1981	Bycatch	Yes
Stenella attenuata	Pantropical spotted dolphin	?	Kasuya, Miyazaki and Dawbin 1974	Intentional catch	Yes		Yes			Weight-length relationship only available for postnatal individuals
Globicephala melas	Long-finned pilot whale	fetus=232, whale = 622 (weight) 693 (length)	Lockyer 1993	Intentional catch			Yes
Globicephala melas edwardii	Long-finned pilot whale	female 227, male 154	Betty 2019		Yes
Delphinapterus leucas	Beluga	124?	Brodie 1971		Yes
Delphinapterus leucas	Beluga	99 prenatal, 63 postnatal	Burns and Seaman 1986		Yes (postnatal and prenatal)	Yes (prenatal)
Physeter catodon	Sperm whale	?	Clarke 1956		Yes
Globicephala melas	Long-finned pilot whale	?	Fraser and Hugget 1973		Yes
Physeter catodon	Sperm whale	?	Fraser and Hugget 1973		Yes
Delphinapterus leucas	Beluga	?	Fraser and Hugget 1973		Yes
Tursiops truncatus	Bottlenose dolphin	?	Fraser and Hugget 1973		Yes
Phocoena phocoena	Harbor porpoise	?	Fraser and Hugget 1973		Yes
Phocoena phocoena	Harbor porpoise	?	Gallagher et al. 2021		Yes (postnatal)	Yes (postnatal and prenatal)		Yes (postnatal)
Monodon monoceros	Narwhal	?	Hay 1984		Yes (postnatal and prenatal)	Yes (postnatal)	Yes (postnatal)
Globicephala melas	Long-finned pilot whale	?	Hin et al. 2019		Yes (postnatal and prenatal)	Yes (postnatal)		Yes (postnatal)
Sousa chinensis	Indo-pacific humpback dolphin	112 (postnatal) 8 (prenatal)	Jefferson et al. 2012		Yes (postnatal and prenatal, prenatal only length-at-birth model)		Yes (postnatal and prenatal)
Orcinus orca	Orca	?	Jonsgard and Lyshoel 1970		Yes
Phocoena phocoena	Harbor porpoise		Learmouth et al. 2014		Yes (postnatal and prenatal)	Yes (prenatal)	Yes (postnatal)
Globicephala melas	Long-finned pilot whale		Martin and Rothery 1993		Yes	Yes (young and prenatal)
Physeter catodon	Sperm whale	?	Matsuura 1940		Yes
Stenella coeruleoalba	Striped dolphin	?	Miyazaki 1977		Yes (postnatal and prenatal)
Delphinids		?	Perrin and Reilly 1984		Yes
Kogia sima	Dwarf sperm whale	?	Plon 2004		Yes	Yes	Yes
Pontoporia blainvillei	Franciscana	?	Ramos et al. 2000		Yes (postnatal and prenatal)
Sotolia fluviatilis	Tucuxi	?	Ramos et al. 2000		Yes (postnatal and prenatal)
Phocoena phocoena	Harbor porpoise	?	Read and Hohn 1995		Yes
Delphinapterus leucas	Beluga	?	Robeck et al. 2015		Yes
Sotolia fluviatilis	Tucuxi	?	Rosas and Monteiro-Filho 2002			Yes
Cetacea		?	Scott 1949		Yes					Species include harbor porpoise, common dolphin, white-beaked dolphin, bottlenose dolphin, sperm whale, humpback whale, minke whale, fin whale, blue whale
Lagenorhynchus obscurus	Dusky dolphin	?	Waerebeek and Read 1994		Yes		Yes
Phocoena phocoena	Harbor porpoise	?	Yasui and Gaskin 1986		Yes
Berardius bairdii	Baird's beaked whale		Omura, Fujino, and Kimura 1955		Yes
Tursiops truncatus	Bottlenose dolphin		Neuenhoff 2009		Yes
Pontoporia blainvillei	Franciscana		Danilewicz 2003		Yes		Yes
Lagenorhynchus obscurus	Fraser's dolphin		van Waerebeek and Read 1994		Yes		Yes
Phocoena phocoena	Harbor porpoise		Norman et al. 2018		Yes
Stenella longirostris	Spinner dolphin		Perrin and Henderson 1979	Bycatch	Yes
Delphinus delphis	Short-beaked common dolphin	282	Murphy and Rogan 2006	Stranded	Yes
	Fin whale		Ohsumi et al. 1958		Yes

## Sheet: Postnatal growth curve
Suborder	Species_Scientific	Species	N	Reference	Type of animal_1	Type of animal_2	Length	Mass	Weight-Length relationship	Structural mass	Body volume index and weight?	Notes	Notes_1	Link
Odontocete	Berardius bairdii	Baird's beaked whale	20	Kasuya 1977	Intentional catch		Yes							http://www.icrwhale.org/pdf/SC0291-20.pdf
Odontocete	Stenella longirostris	Spinner dolphin	2675	Perrin, Holts and Miller 1977	Bycatch		Yes
Odontocete	Phocoena phocoena	Harbor porpoise	401	Read and Tolley 1997	Bycatch		Yes	Yes
Odontocete	Pontoporia blainvillei	Franciscana	260	Kasuya and Brownell 1979	Bycatch		Yes		Yes
Odontocete	Physeter catodon	Sperm whale	2695	Ohsumi 1965	Intentional catch		Yes					Fetal length by month
Odontocete	Stenella coeruleoalba	Striped dolphin	409	Kasuya 1972a	Intentional catch		Yes					Males only		https://www.icrwhale.org/pdf/SC02457-79.pdf
Odontocete	Phocoena phocoena	Harbor porpoise	244	Read 1990	Bycatch		Yes
Odontocete	Phocoena phocoena	Harbor porpoise	208	Gol'din 2004	Stranded	Bycatch	Yes
Odontocete	Phocoenoides dalli	Dall's porpoise	?	Gaskin et al. 1984	Historical data		Yes					Data from unknown source
Odontocete	Phocoena phocoena	Harbor porpoise	?	Gaskin et al. 1984	Historical data		Yes					Data from Nielsen 1972, van Utrecht 1978, and Gaskin and Blair 1977
Odontocete	Phocoena phocoena	Harbor porpoise	106	van Utrecht 1978	Stranded	Bycatch	Yes	Yes	Yes				Reported in Gaskin et al. 1984
Odontocete	Phocoena phocoena	Harbor porpoise	121	Gaskin and Blair 1977	Stranded		Yes						Reported in Gaskin et al. 1984
Odontocete	Delphinapterus leucas	Beluga	1397	Luque and Ferguson 2006	Intentional catch		Yes
Odontocete	Pseudorca crassidens	False killer whale	?	Purves and Pilleri 1978	Museum specimens		Yes
Odontocete	Neophocaena phocaenoides	Finless porpoise	97	Shirakihara, Takemura and Shirakihara 1993	Bycatch		Yes
Odontocete	Hyperoodon ampullatus		?	Benjaminsen and Christensen 1972	Wild		Yes		Yes
Odontocete	Stenella longirostris orientalis	Spinner dolphin (eastern subspecies)	3138	Larese and Chivers 2009	Bycatch		Yes
Odontocete	Stenella longirostris	Spinner dolphin	3099	Larese and Chivers 2009	Bycatch		Yes
Odontocete	Delphinapterus leucas	Beluga	381	Heide-Jorgensen and Teilman 1994	Intentional catch		Yes	Yes	Yes			Age-Mass curve only for postnatal individuals
Odontocete	Orcinus orca	Orca	25	Clark, Odell and Lacniak 2000	Captive	Unknown	Yes	Yes	Yes		Yes
Odontocete	Lagenorhynchus albirostris	White-beaked dolphin	116	Galatius et al. 2013	Bycatch		Yes
Odontocete	Orcinus orca	Orca	260	Bigg 1982	Wild		Yes
Odontocete	Tursiops truncatus	Bottlenose dolphin	188(length)/172(weight)	Cockroft 1989	Captive	Bycatch	Yes	Yes	Yes			Postnatal growth curve for ages 0-800 days	Also has blubber and muscle mass per age
Odontocete	Phocoena phocoena	Harbor porpoise	94	Richardson, Stenson and Hood 2003	Bycatch		Yes	Yes	Yes
Odontocete	Phocoena phocoena	Harbor porpoise	1268	Olafsdottir et al. 2003	Bycatch		Yes	Yes	Yes			Weight-length curve only constructed for postnatal individuals	legth and weight curves for both, weight-length curve only for postnatal
Odontocete	Phocoena phocoena	Harbor porpoise	187	Lockyer et al. 2001	Intentional catch		Yes
Odontocete	Phocoena phocoena	Harbor porpoise	1842	Lockyer and Kinze 2003	Historical data		Yes	Yes
Odontocete	Delphinapterus leucas	Beluga	45	Doidge 1991	Intentional catch	Historical data	Yes		Yes			Weight-length relationships compared to the 95% confidence interval of length-weight relationship found for eastern Hudson Bay Belugas (n=36)
Odontocete	Tursiops truncatus	Bottlenose dolphin	145	Mallette et al. 2016	Stranded				Yes
Odontocete	Stenella frontalis	Atlantic spotted dolphin	44	Siciliano et al. 2007	Wild		Yes
Odontocete	Steno bredanensis	Rough-toothed dolphin	20	Siciliano et al. 2007	Wild		Yes
Odontocete	Tursiops truncatus	Bottlenose dolphin	36	Siciliano et al. 2007	Wild		Yes
Odontocete	Lagenodelphis hosei	Fraser's dolphin	16	Siciliano et al. 2007	Wild		Yes
Odontocete	Delphinis spp.	Common dolphin spp.	26	Siciliano et al. 2007	Wild		Yes
Odontocete	Globicephala melas	Long-finned pilot whale	3470	Bloch, Lockyer and Zachariassen 1992	Intentional catch		Yes	Yes	Yes			Length and weight at age curves only constructed for postnatal individuals
Odontocete	Globicephala melas	Long-finned pilot whale	55	Cowan 1966	Wild		Yes
Odontocete	Delphinapterus leucas	Beluga	445	Sudyam 2009	Intentional catch		Yes
Odontocete	Delphinapterus leucas	Beluga	32	Robeck et al. 2005	Intentional catch		Yes		Yes
Odontocete	Platanista	Ganges dolphins	22	Kasuya 1972b	Intentional catch		Yes		Yes			Body length by month of capture
Odontocete	Globicephala melas	Long-finned pilot whale	4641	Sergeant 1962	Intentional catch		Yes		Yes (postnatal and prenatal)
Odontocete	Delphinapterus leucas	Beluga	?	Braham 1984	Historical data		Yes					Uses tooth dentine layers instead of age
Odontocete	Stenella attenuata	Pantropical spotted dolphin	?	Kasuya, Miyazaki and Dawbin 1974	Intentional catch		Yes		Yes			Weight-length relationship only available for postnatal individuals
Odontocete	Delphinus delphis	Short-beaked common dolphin	405?	Danil and Chivers 2007	Bycatch		Yes
Odontocete	Globicephala melas	Long-finned pilot whale	fetus=232, whale = 622 (weight) 693 (length)	Lockyer 1993	Intentional catch				Yes
Odontocete	Physeter catodon	Sperm whale	?	Lockyer 1991	Historical data				Yes
Odontocete	Tursiops truncatus	Bottlenose dolphin	111	Matson et al. 2006	Stranded		Yes
Odontocete	Tursiops truncatus	Bottlenose dolphin	35	Gol'din and Gladilina 2015	Captive and Historical data		Yes
Odontocete	Phocoena sinus	Vaquita	Length (54), mass (45)	Hohn et al. 1996	Stranded and Bycatch		Yes	Yes
Odontocete	Tursiops truncatus	Bottlenose dolphin	199	Stolen et al. 2002	Stranded		Yes
Odontocete	Grampus griseus	Risso's dolphin	79	Amano and Miyazaki 2004	Drive fishery		Yes
Odontocete	Lagenodelphis hosei	Fraser's dolphin	108	Amano, Miyazaki and Yanagisawa 1996	Drive fishery		Yes
Odontocete	Peponocephala electra	Melon-headed whale	171	Amano et al. 2014	Stranded		Yes
Odontocete	Globicephala melas edwardii	Long-finned pilot whale	50	Anabella et al. 2017	Stranded		Yes
Odontocete	Sotolia fluviatilis	Tucuxi	114	Di Beneditto et al. 2004	Bycatch		Yes
Odontocete	Orcinus orca	Orca	54	Best, Meyer and Lockyer 2010	Literature		Yes
Odontocete	Globicephala melas edwardii	Long-finned pilot whale	female 227, male 154	Betty 2019	Literature		Yes
Odontocete	Grampus griseus	Risso's dolphin	24	Bloch et al. 2012	Intentional catch		Yes	Yes	Yes
Odontocete	Lagenorhynchus australis	Peale's dolphin	21	Boy et al. 2011	Stranded	Killed	Yes
Odontocete	Delphinapterus leucas	Beluga	124?	Brodie 1971	Bycatch	Drive fishery	Yes
Odontocete	Peponocephala electra	Melon-headed whale	8?	Bryden et al. 1977	Stranded		Yes
Odontocete	Delphinapterus leucas	Beluga	99 prenatal, 63 postnatal	Burns and Seaman 1986	Intentional catch		Yes (postnatal and prenatal)	Yes (prenatal)
Odontocete	Physeter catodon	Sperm whale	32?	Clarke et al. 2011	Whaling		Yes
Odontocete	Delphinapterus leucas	Beluga	?	Doidge 1990	Intentional catch		Yes
Odontocete	Pseudorca crassidens	False killer whale	58 (South Africa) 128 (Japan)	Fereira et al. 2013	Stranded		Yes
Odontocete	Lissodelphis borealis	Northern right whale dolphin	?	Ferrero and Walker 1993	Bycatch		Yes
Odontocete	Phocoenoides dalli	Dall's porpoise	1297	Ferrero and Walker 1999	Bycatch		Yes	Yes
Odontocete	Delphinus delphis	Common dolphin	?	Ferrero and Walker 1994	Bycatch		Yes
Odontocete	Phocoena phocoena	Harbor porpoise	?	Gallagher et al. 2021	Bycatch	Stranded	Yes (postnatal)	Yes (postnatal and prenatal)		Yes (postnatal)
Odontocete	Monodon monoceros	Narwhal	?	Hay 1984	Intentional catch		Yes (postnatal and prenatal)	Yes (postnatal)	Yes (postnatal)
Odontocete	Lagenorhynchus obliquidens	Pacific white-sided dolphin	411	Heise 1996	Bycatch	Intentional catch	Yes
Odontocete	Tursiops truncatus	Bottlenose dolphin	118	Hohn 1980	Stranded		Yes
Odontocete	Neophocaena phocaenoides	Finless porpoise	58	Jefferson, Robertson and Wang 2002	Stranded	Bycatch	Yes		Yes
Odontocete	Sousa chinensis	Indo-pacific humpback dolphin	112 (postnatal) 8 (prenatal)	Jefferson et al. 2012	Stranded		Yes (postnatal and prenatal, prenatal only length-at-birth model)		Yes (postnatal and prenatal)
Odontocete	Pseudorca crassidens	False killer whale	3 (multiple measurements)	Kastelein et al. 2000	Captive		Yes		Yes
Odontocete	Tursiops truncatus	Bottlenose dolphin	8 (multiple measurements)	Kastelein et al. 2002	Captive		Yes
Odontocete	Orcinus orca	Orca	21	Kastelein et al. 2003	Captive				Yes
Odontocete	Globicephala macrorhynchus	Short-finned pilot whale	?	Kasuya and Matsui 1984	Intentional catch		Yes		Yes
Odontocete	Globicephala macrorhynchus	Short-finned pilot whale	?	Kasuya and Tai 1993	Intentional catch		Yes
Odontocete	Stenella attenuata	Spotted dolphin	?	Kasuya 1976	Intentional catch		Yes
Odontocete	Stenella coeruleoalba	Striped dolphin	?	Kasuya 1976	Intentional catch		Yes
Odontocete	Orcinus orca	Orca	6	Kriete 1994	Captive		Yes		Yes
Odontocete	Phocoena phocoena	Harbor porpoise		Learmonth et al. 2014	Stranded	Bycatch	Yes (postnatal and prenatal)	Yes (prenatal)	Yes (postnatal)
Odontocete	Phocoena phocoena	Harbor porpoise	2	Lockyer et al. 2003	Captive		Yes
Odontocete	Physeter macrocephalus	Sperm whale	?	Lockyer 1991	Intentional catch				Yes
Odontocete	Phocoena phocoena	Harbor porpoise	?	Lockyer 2003	Intentional catch		Yes	Yes	Yes
Odontocete	Tursiops truncatus	Bottlenose dolphin	?	Mallette et al. 2016	Stranded	Bycatch			Yes
Odontocete	Tursiops truncatus	Bottlenose dolphin	?	Mattson et al. 2006	Stranded		Yes
Odontocete	Stenella coeruleoalba	Striped dolphin	?	Miyazaki 1977	Intentional catch		Yes (postnatal and prenatal)
Odontocete	Peponocephala electra	Melon-headed whale	?	Miyazaki, Fujise and Iwata 1998	Stranded		Yes		Yes
Odontocete	Delphinus delphis	Common dolphin	?	Murphy et al. 2009	Stranded	Bycatch	Yes		Yes
Odontocete	Sousa chinensis	Indo-Pacific humpback dolphin	?	Nolte	Bycatch		Yes	Yes	Yes
Odontocete	Kogia breviceps	Pygmy sperm whale	106	Plon 2004	Stranded		Yes	Yes	Yes
Odontocete	Kogia sima	Dwarf sperm whale	85	Plon 2004	Stranded		Yes	Yes	Yes
Odontocete	Pontoporia blainvillei	Franciscana	93	Ramos et al. 2000	Bycatch		Yes (postnatal and prenatal)
Odontocete	Sotolia fluviatilis	Tucuxi	84	Ramos et al. 2000	Bycatch		Yes (postnatal and prenatal)
Odontocete	Steno bredanensis	Rough-toothed dolphin	?	West 2002	Museum specimens		Yes		Yes
Odontocete	Tursiops truncatus	Bottlenose dolphin		Adamczak et al. 2021	Wild		Yes					Growth curve derived from Read et al. 1993
Odontocete	Tursiops truncatus	Bottlenose dolphin		Read et al. 1993	Wild		Yes
Odontocete	Cephalorhynchus hectori	Hector's dolphin		Slooten 1990	Bycatch	Stranded	Yes
Odontocete	Cephalorhynchus hectori	Hector's dolphin		Webster, Dawson and Slooten 2010	Wild			Yes				*photogrammetry
Odontocete	Sotolia fluviatilis	Tucuxi		Rosas, Barreto and Monteiro-Filho 2003	Bycatch	Stranded	Yes		Yes
Odontocete	Tursiops truncatus	Bottlenose dolphin		Neuenhoff 2009	Stranded		Yes
Odontocete	Neophocaena phocaenoides	Finless porpoise		Daoquan et al. 2006	Captive		Yes
Odontocete	Physeter macrocephalus	Sperm whale	6	Evans and Hindell 2004	Stranded		Yes
Odontocete	Physeter macrocephalus	Sperm whale		Dickson 2020	Wild		Yes					*IPI
Odontocete	Pontoporia blainvillei	Franciscana		Barreto and Rosas 2006	Bycatch		Yes
Odontocete	Pontoporia blainvillei	Franciscana		Botta et al. 2010	Bycatch		Yes
Odontocete	Pontoporia blainvillei	Franciscana		Negri et al. 2014	Bycatch				Yes
Odontocete	Monodon monoceros	Narwhal		Garde et al. 2007	Intentional catch		Yes
Odontocete	Monodon monoceros	Narwhal		Garde et al. 2015	Intentional catch		Yes
Odontocete	Grampus griseus	Risso's dolphin		Chen et al. 2011	Bycatch	Stranded	Yes
Odontocete	Grampus griseus	Risso's dolphin		Plon et al. 2020	Bycatch	Stranded	Yes
Odontocete	Tursiops truncatus	Bottlenose dolphin	665	Fernandez and Hohn 1998	Stranded		Yes					https://books.google.com/books?hl=en&lr=&id=qcGYBe_4390C&oi=fnd&pg=PA357&dq=bottlenose+whale+season&ots=QgsuATuidd&sig=WetevUXhXTXL9rMB7-xcBJy3gXE#v=onepage&q=bottlenose%20whale%20season&f=false
Odontocete	Lagenorhynchus acutus	Atlantic white-sided dolphin	19	Rogan et al. 1997	Stranded		Yes
Odontocete	Lagenorhynchus obliquidens	Pacific white-sided dolphin	243	Walker et al. 1984	Intentional catch (NMFS)		Yes
Odontocete	Tursiops truncatus	Bottlenose dolphin		McFee et al. 2010	Stranded		Yes
Odontocete	Delphinapterus leucas	Beluga		Noren, Poll and Edwards 2018	Captive			Yes
Odontocete	Phocoenoides dalli	Dall's porpoise		Kasuya and Shiraga 1985	Intentional catch		Yes
Odontocete	Phocoena phocoena	Harbor porpoise		Arai et al. 2017	Captive		Yes	Yes				https://www.scirp.org/journal/paperinformation.aspx?paperid=77649
Odontocete	Tursiops truncatus	Bottlenose dolphin		Kastelein and Wiepkema 1997	Captive		Yes	Yes	Yes			https://core.ac.uk/download/pdf/29322129.pdf#page=83
Odontocete	Tursiops truncatus	Bottlenose dolphin		Bishop 2014	Museum specimens		Yes	Yes
Odontocete	Stenella coeruleoalba	Striped dolphin	52 (Atlantic) 44 (Mediterranean)	Di-Meglio, Alvarez and Collet 1996	Stranded		Yes
Odontocete	Stenella longirostris	Spinner dolphin		Perrin and Henderson 1979	Bycatch		Yes
Odontocete	Stenella coeruleoalba	Striped dolphin	62	Marsili et al. 1997	Stranded		Yes
Odontocete	Stenella coeruleoalba	Striped dolphin	152	Calzada et al. 1997	Stranded		Yes
Odontocete	Stenella coeruleoalba	Striped dolphin	8 (length) 5(weight)	Andre et al. 1991	Stranded			Yes	Yes
Odontocete	Stenella coeruleoalba	Striped dolphin	25	Guarino et al. 2021	Stranded		Yes
Odontocete	Stenella coeruleoalba	Striped dolphin	59	Honda et al. 1983	Intentional catch		Yes	Yes
Odontocete	Stenella longirostris	Spinner dolphin		Perrin et al. 2005	Bycatch				Yes
Odontocete	Stenella coeruleoalba	Striped dolphin		Marsili et al. 2004	Stranded		Yes
Odontocete	Tusiops truncatus gephyreus	Lahille's bottlenose dolphin	120	Venuto et al. 2020	Stranded		Yes
Odontocete	Tursiops truncatus	Bottlenose dolphin	63	Turner et al. 2006	Stranded		Yes					https://www.semanticscholar.org/paper/Organ-Weights-and-Growth-Profiles-in-Bottlenose-the-Turner-Clark/87b2216085232e2fd056a79ecb27aa5532d70bde?p2df
Odontocete	Tursiops truncatus	Bottlenose dolphin	321	Neuenhoff et al. 2011	Stranded		Yes	Yes
Odontocete	Tursiops truncatus	Bottlenose dolphin	20	Pribanic, Miokovic and Kovacic 2000	Stranded	Bycatch	Yes
Odontocete	Tursiops truncatus	Bottlenose dolphin		Hart, Wells & Schwacke 2013	Wild				Yes
Odontocete	Phocoena phocoena	Harbor porpoise		Read and Gaskin 1990	Intentional catch	Bycatch	Yes
Odontocete	Phocoena phocoena	Harbor porpoise	120	Watts and Gaskin 1989	Not reported		Yes
Odontocete	Delphinus delphis	Short-beaked common dolphin	282	Murphy and Rogan 2006	Stranded		Yes
Odontocete	Delphinus delphis	Short-beaked common dolphin	4	Kastelein, MacDonald, Wiepkema 2000	Captive		Yes		Yes
Mysticete		Blue whale		Lockyer 1981 (growth and energy budgets of baleen whales from southern hemisphere)
Mysticete		Fin whale		Lockyer 1981 (growth and energy budgets of baleen whales from southern hemisphere)
Mysticete		Sei whale		Lockyer 1981 (growth and energy budgets of baleen whales from southern hemisphere)
Mysticete		Gray whale		Sumich et al 2013	Intentional catch	Wild	Yes		Yes			Wild via aerial photogrammetry
Mysticete		Gray whale		Agbayani et al 2020	Historical data
Mysticete		North Atlantic right whale		Fortune et al 2012	Stranded
Mysticete		North Atlantic right whale		Fortune et al 2020	Stranded	Wild						Wild via aerial photogrammetry
Mysticete		Minke whale		Markussen et al 1992	Intentional catch	Scientific whaling	Yes	Yes
Mysticete		Humpback whale		Stevick et al. 1999	Stranded		Yes
Mysticete		Fin whale		Ohsumi et al. 1948	Whaling		Yes	Yes
Mysticete		Fin whale		Aguilar and Lockyer 1987	Whaling		Yes
Mysticete		Fin whale		Lockyer and Waters 1986	Whaling				Yes
Phocidae		Crabeater seal	1146	Laws, Baird, and Bryden 2003	Whaling		Yes	Yes
Phocidae		Ringed seal	134	Ryg, Smith and Øritsland 1990	Killed	Wild			Yes
Odobenidae		Walrus	73	Knutsen and Born 1994	Whaling	Wild	Yes	Yes
Phocidae		Bearded seal	113	McLaren 1958	Unknown		Yes
Phocidae		Southern elephant seal	137(f)/39(m)	Bell 1997	Wild		Yes					Only for ages 1-2

## Sheet: GrowthCurves
Suborder	Family	Species	lengthAge	weightAge	lengthWeight	fetalLengthOrWeightAge	calfFocus	reference
Mysticete	Balaenidae	Bowhead whale	Yes	No	No	No	No	(Lubetkin et al., 2012)	1970	#REF!	#REF!
Mysticete	Balaenidae	Bowhead whale	Yes	No	No	No	Yes	(Lubetkin et al., 2008)	1980	#REF!	#REF!
Mysticete	Balaenidae	Bowhead whale	Yes	No	No	No	No	(Schell et al., 1989)
Mysticete	Balaenidae	Bowhead whale	Yes	No	Yes	No	No	(George, 2009)
Mysticete	Balaenidae	Bowhead whale	Yes	No	No	No	Yes	(Nerini et al., 1984)
Mysticete	Balaenidae	Bowhead whale	No	No	No	Yes	No	(Reese et al., 2001)
Mysticete	Balaenidae	Bowhead whale	Yes	No	No	No	No	(George et al., 1999)
Mysticete	Balaenidae	Bowhead whale	Yes	No	No	No	No	(George et al., 2021)
Mysticete	Balaenidae	North Atlantic right whale	Yes	No	Yes	No	Yes	(Fortune et al., 2012)
Mysticete	Balaenidae	North Atlantic right whale	Yes	Yes	Yes	No	Yes	(Fortune et al., 2020)
Mysticete	Balaenidae	North Pacific right whale	No	No	Yes	No	No	(Omura et al., 1969)
Mysticete	Balaenidae	North Pacific right whale	No	Yes	Yes	No	No	(Fortune et al., 2020)
Mysticete	Balaenidae	Southern right whale	No	No	Yes	No	No	(Christiansen et al., 2019)
Mysticete	Balaenidae	Southern right whale	Yes	No	No	No	Yes	(Best and Schell, 1996)
Mysticete	Balaenopteridae	Blue whale	Yes	Yes	Yes	Yes	No	(Lockyer, 1976, 1981a)
Mysticete	Balaenopteridae	Blue whale	No	No	No	Yes	No	(Lanzetti et al., 2020)	1930	#REF!	#REF!
Mysticete	Balaenopteridae	Blue whale	Yes	No	No	Yes	No	(Mackintosh and Wheeler, 1929)	1940	#REF!	#REF!
Mysticete	Balaenopteridae	Blue whale	No	No	No	Yes	No	(Frazer and Huggett, 1973)	1950	#REF!	#REF!
Mysticete	Balaenopteridae	Bryde’s whale	No	No	Yes	No	No	(Lockyer, 1976)	1960	#REF!	#REF!
Mysticete	Balaenopteridae	Fin whale	Yes	Yes	Yes	Yes	No	(Lockyer, 1976, 1981a)	1990	#REF!	#REF!
Mysticete	Balaenopteridae	Fin whale	No	No	No	Yes	No	(Lanzetti et al., 2020)	2000	#REF!	#REF!
Mysticete	Balaenopteridae	Fin whale	Yes	No	No	Yes	No	(Mackintosh and Wheeler, 1929)	2010	#REF!	#REF!
Mysticete	Balaenopteridae	Fin whale	Yes	No	No	Yes	No	(Ohsumi et al., 1958)	2020	#REF!	#REF!
Mysticete	Balaenopteridae	Fin whale	No	No	No	Yes	No	(Frazer and Huggett, 1973)
Mysticete	Balaenopteridae	Fin whale	No	No	Yes	No	No	(Aguilar and Lockyer, 1987)
Mysticete	Balaenopteridae	Fin whale	Yes	No	No	No	No	(Lockyer and Waters, 1986)
Mysticete	Balaenopteridae	Humpback whale	No	No	No	Yes	No	(Lanzetti et al., 2020)	Bycaught	#REF!	Not reported
Mysticete	Balaenopteridae	Humpback whale	Yes	No	No	No	No	(Stevick, 1999)	Scientific whaling	#REF!
Mysticete	Balaenopteridae	Humpback whale	Yes	No	No	No	No	(Boye et al., 2020)	Whaling	#REF!
Mysticete	Balaenopteridae	Humpback whale	No	No	Yes	No	No	(Lockyer, 1976)	Intentional catch	#REF!
Mysticete	Balaenopteridae	Humpback whale	No	No	No	Yes	No	(Frazer and Huggett, 1973)	Drive fishery	#REF!
Mysticete	Balaenopteridae	Humpback whale	Yes	No	No	No	No	(Chittleborough, 1965)
Mysticete	Balaenopteridae	Minke whale	Yes	Yes	No	No	No	(Lockyer, 1981b)	Not Reported	#REF!
Mysticete	Balaenopteridae	Minke whale	No	Yes	Yes	No	No	(Markussen et al., 1992)	Unknown	#REF!
Mysticete	Balaenopteridae	Minke whale	No	No	No	Yes	No	(Lanzetti et al., 2020)
Mysticete	Balaenopteridae	Minke whale	No	No	No	Yes	No	(Frazer and Huggett, 1973)
Mysticete	Balaenopteridae	Minke whale	Yes	No	No	No	No	(Kato, 1987; Honda et al. 1987)
Mysticete	Balaenopteridae	Sei whale	Yes	Yes	Yes	Yes	No	(Lockyer, 1976, 1981a)	Wild	#REF!	Wild
Mysticete	Balaenopteridae	Sei whale	No	No	No	Yes	No	(Lanzetti et al., 2020)	Captive	#REF!	Captive
Mysticete	Balaenopteridae	Sei whale	No	No	No	Yes	No	(Frazer and Huggett, 1973)	Historical data	#REF!	Historical data
Mysticete	Balaenopteridae	Sei whale	No	No	No	Yes	No	(Best and Lockyer, 2002)
Odontocete	Delphinidae	Atlantic spotted dolphin	Yes	No	No	No	No	Siciliano et al., 2007)
Odontocete	Delphinidae	Atlantic white-sided dolphin	Yes	No	No	No	No	Rogan et al. 1997)
Odontocete	Delphinidae	Bottlenose dolphin	Yes	Yes	Yes	No	Yes	(Cockcroft, 1989)
Odontocete	Delphinidae	Bottlenose dolphin	No	No	No	No	Yes	(Kasuya et al., 1986)
Odontocete	Delphinidae	Bottlenose dolphin	Yes	No	No	No	No	(Bejarano et al., 2017)
Odontocete	Delphinidae	Bottlenose dolphin	Yes	No	No	No	No	(Gol’din and Gladilina, 2015)
Odontocete	Delphinidae	Bottlenose dolphin	Yes	No	No	No	No	(Mattson et al., 2006)
Odontocete	Delphinidae	Bottlenose dolphin	Yes	No	No	Yes	Yes	(Neuenhoff et al., 2011)
Odontocete	Delphinidae	Bottlenose dolphin	Yes	Yes	No	No	Yes	(McFee et al., 2010)
Odontocete	Delphinidae	Bottlenose dolphin	Yes	Yes	No	No	No	(McFee et al., 2012)
Odontocete	Delphinidae	Bottlenose dolphin	Yes	No	No	No	No	(Venuto et al., 2020)
Odontocete	Delphinidae	Bottlenose dolphin	No	No	Yes	No	No	(Mallette et al., 2016)
Odontocete	Delphinidae	Bottlenose dolphin	Yes	No	No	No	No	(Gol'din and Gladilina, 2015)
Odontocete	Delphinidae	Bottlenose dolphin	Yes	No	No	No	No	(Stolen et al., 2002)
Odontocete	Delphinidae	Bottlenose dolphin	Yes	No	No	No	No	(Hohn, 1980)
Odontocete	Delphinidae	Bottlenose dolphin	Yes	No	No	No	No	(Kastelein et al., 2002)
Odontocete	Delphinidae	Bottlenose dolphin	Yes	No	No	No	No	(Read et al., 1993; Adamczak et al. 2021)
Odontocete	Delphinidae	Bottlenose dolphin	Yes	No	Yes	No	No	(Neuenhoff, 2009)
Odontocete	Delphinidae	Bottlenose dolphin	Yes	No	No	No	No	(Fernandez and Hohn, 1998)
Odontocete	Delphinidae	Bottlenose dolphin	Yes	Yes	Yes	No	No	(Kastelein and Wiepkema, 1997)
Odontocete	Delphinidae	Bottlenose dolphin	Yes	Yes	No	No	No	(Bishop, 2014b)
Odontocete	Delphinidae	Bottlenose dolphin	Yes	No	No	No	No	(Turner et al., 2006)
Odontocete	Delphinidae	Bottlenose dolphin	Yes	No	No	No	No	(Pribanič et al., 2000)
Odontocete	Delphinidae	Bottlenose dolphin	No	No	Yes	No	No	(Hart et al., 2013)
Odontocete	Delphinidae	Bottlenose dolphin	No	No	No	No	Yes	(Peddemors et al., 1992)
Odontocete	Delphinidae	Bottlenose dolphin	No	No	No	No	Yes	(Ridgway, 1995)
Odontocete	Delphinidae	Bottlenose dolphin	No	No	No	No	Yes	(Lockyer and Morris, 1987)
Odontocete	Delphinidae	Bottlenose dolphin	Yes	No	Yes	No	No	(Kastelein et al., 2003)
Odontocete	Delphinidae	Bottlenose dolphin	Yes	Yes	Yes	No	No	(Kastelein et al., 1998)
Odontocete	Delphinidae	Bottlenose dolphin	Yes	No	No	No	Yes	(Cheney et al., 2017)
Odontocete	Delphinidae	Commerson's dolphin	No	Yes	Yes	No	No	(Kastelein et al., 1993)
Odontocete	Delphinidae	Common dolphin	Yes	No	No	No	No	(Ferrero and Walker, 1995)
Odontocete	Delphinidae	Common dolphin	Yes	No	Yes	No	No	(Murphy et al., 2009)
Odontocete	Delphinidae	Common dolphin	Yes	No	No	No	No	(Danil and Chivers, 2007)
Odontocete	Delphinidae	Common dolphin	No	No	No	Yes	No	(Lanzetti et al., 2020)
Odontocete	Delphinidae	Common dolphin	Yes	Yes	Yes	No	No	(Kastelein, Staal and Wiepkema, 1998)
Odontocete	Delphinidae	Dusky dolphin	No	Yes	No	No	No	(Kastelein et al., 2000)
Odontocete	Delphinidae	Dusky dolphin	No	No	Yes	Yes	No	(van Waerebeek and Read, 1994)
Odontocete	Delphinidae	Dusky dolphin	Yes	No	No	No	No	(CIPRIANO, 1992)
Odontocete	Delphinidae	Dusky dolphin	No	Yes	Yes	No	No	(Kastelein et al., 2000)
Odontocete	Delphinidae	False killer whale	Yes	No	No	No	No	(Ferreira et al., 2014)
Odontocete	Delphinidae	False killer whale	Yes	No	No	No	No	(Purves and Pilleri, 1978)
Odontocete	Delphinidae	False killer whale	Yes	No	Yes	No	No	(Kastelein et al., 2000)
Odontocete	Delphinidae	Fraser’s dolphin	Yes	No	No	No	No	(Amano et al., 1996)
Odontocete	Delphinidae	Guiana dolphin	Yes	No	No	No	No	(Ramos et al., 2010)
Odontocete	Delphinidae	Hector’s dolphin	Yes	No	No	No	No	(Slooten, 1991)
Odontocete	Delphinidae	Hector’s dolphin	Yes	No	No	No	No	(Webster et al., 2010)
Odontocete	Delphinidae	Indo-Pacific humpback dolphin	Yes	No	Yes	No	No	(Jefferson et al., 2012)
Odontocete	Delphinidae	Indo-Pacific humpback dolphin	Yes	Yes	Yes	No	No	(Nolte, 2013)
Odontocete	Delphinidae	Killer whale	Yes	Yes	Yes	No	Yes	(Clark et al., 2000)
Odontocete	Delphinidae	Killer whale	Yes	No	No	No	No	(Bigg, 1982)
Odontocete	Delphinidae	Killer whale	Yes	No	No	No	No	(Best et al., 2010)
Odontocete	Delphinidae	Killer whale	No	No	Yes	No	No	(Kastelein et al., 2003)
Odontocete	Delphinidae	Killer whale	Yes	No	No	No	No	(Kriete, 1995)
Odontocete	Delphinidae	Killer whale	No	No	No	No	Yes	(Asper et al., 1988)
Odontocete	Delphinidae	Killer whale	No	Yes	No	No	No	(Kastelein and Vaughan, 1989)
Odontocete	Delphinidae	Killer whale	No	No	Yes	No	No	(Kastelein et al., 1998)
Odontocete	Delphinidae	Long-finned pilot whale	Yes	No	No	No	No	(Kasuya et al., 1988)
Odontocete	Delphinidae	Long-finned pilot whale	Yes	Yes	No	No	No	(Bloch et al., 1993)
Odontocete	Delphinidae	Long-finned pilot whale	No	No	Yes	No	No	(Lockyer, 1993)
Odontocete	Delphinidae	Long-finned pilot whale	Yes	No	No	No	No	(Betty, 2019)
Odontocete	Delphinidae	Long-finned pilot whale	No	No	No	Yes	No	(Frazer and Huggett, 1973)
Odontocete	Delphinidae	Long-finned pilot whale	Yes	No	No	No	No	(Anabella et al., 2017)
Odontocete	Delphinidae	Long-finned pilot whale	Yes	No	No	No	No	(Cowan, 1966)
Odontocete	Delphinidae	Long-finned pilot whale	Yes	No	Yes	Yes	No	(Sergeant, 1962)
Odontocete	Delphinidae	Long-finned pilot whale	No	No	No	No	Yes	(Martin and Rothery, 1993)
Odontocete	Delphinidae	Long-finned pilot whale	Yes					(Betty et al., 2022)
Odontocete	Delphinidae	Melon-headed whale	Yes	No	No	No	No	(Amano et al., 2014)
Odontocete	Delphinidae	Melon-headed whale	Yes	No	No	No	No	(Bryden et al., 1977)
Odontocete	Delphinidae	Melon-headed whale	Yes	No	Yes	No	No	(Miyazaki et al., 1998)
Odontocete	Delphinidae	Northern right whale dolphin	Yes	No	No	No	No	(Ferrero and Walker, 1993)
Odontocete	Delphinidae	Pacific white-sided dolphin	Yes	No	No	No	No	(Ferrero and Walker, 1993)
Odontocete	Delphinidae	Pacific white-sided dolphin	Yes	No	Yes	No	No	(Heise, 1996)
Odontocete	Delphinidae	Pacific white-sided dolphin	Yes	No	No	No	No	(Walker et al., 1984)
Odontocete	Delphinidae	Pantropical spotted dolphin	No	No	No	Yes	No	(Lanzetti et al., 2020)
Odontocete	Delphinidae	Pantropical spotted dolphin	Yes	No	Yes	No	Yes	(Kasuya et al., 1974)
Odontocete	Delphinidae	Peale’s dolphin	Yes	No	No	No	No	(Boy et al., 2011)
Odontocete	Delphinidae	Risso’s dolphin	Yes	No	No	No	No	(Amano and Miyazaki, 2004)
Odontocete	Delphinidae	Risso’s dolphin	Yes	Yes	Yes	No	No	(Bloch et al., 2012)
Odontocete	Delphinidae	Risso’s dolphin	Yes	No	No	No	No	(Chen et al., 2011)
Odontocete	Delphinidae	Risso’s dolphin	Yes	No	No	No	No	(Plön et al., 2020)
Odontocete	Delphinidae	Rough-toothed dolphin	Yes	No	No	No	No	(Siciliano et al., 2007)
Odontocete	Delphinidae	Rough-toothed dolphin	Yes	No	Yes	No	No	(West, 2002)
Odontocete	Delphinidae	Short-beaked common dolphin	Yes	No	No	No	No	(Murphy and Rogan, 2006)
Odontocete	Delphinidae	Short-beaked common dolphin	Yes	No	Yes	No	No	(Kastelein et al., 2000b)
Odontocete	Delphinidae	Short-finned pilot whale	Yes	No	Yes	No	No	(Kasuya and Matsui, 1984)
Odontocete	Delphinidae	Short-finned pilot whale	Yes	No	No	No	No	(Kasuya and Tai, 1993)
Odontocete	Delphinidae	Spinner dolphin	Yes	No	No	Yes	No	(Perrin et al., 1977)
Odontocete	Delphinidae	Spinner dolphin	Yes	No	No	No	No	(Larese and Chivers, 2009)
Odontocete	Delphinidae	Spinner dolphin	No	No	No	No	Yes	(Chivers et al., 2019)
Odontocete	Delphinidae	Spinner dolphin	Yes	No	No	No	No	(Perrin and Henderson, 1979)
Odontocete	Delphinidae	Spinner dolphin	No	No	Yes	No	No	(Perrin et al., 2005)
Odontocete	Delphinidae	Spotted dolphin	Yes	No	No	No	No	(Kasuya, 1976)
Odontocete	Delphinidae	Spotted dolphin	No	No	No	No	Yes	(Hohn and Hammond, 1985)
Odontocete	Delphinidae	Striped dolphin	Yes	No	No	No	No	(Kasuya, 1972)
Odontocete	Delphinidae	Striped dolphin	Yes	No	No	No	No	(Kasuya, 1976)
Odontocete	Delphinidae	Striped dolphin	Yes	No	No	Yes	No	(Miyazaki, 1977)
Odontocete	Delphinidae	Striped dolphin	Yes	No	No	No	No	(Calzada et al., 1997)
Odontocete	Delphinidae	Striped dolphin	Yes	Yes	No	No	No	(Bishop, 2014)
Odontocete	Delphinidae	Striped dolphin	Yes	Yes	No	No	No	(Kasuya, 1972b)
Odontocete	Delphinidae	Striped dolphin	Yes	No	No	No	No	(Di-Meglio et al., 1996)
Odontocete	Delphinidae	Striped dolphin	Yes	No	No	No	No	(Marsili et al., 1997)
Odontocete	Delphinidae	Striped dolphin	No	Yes	Yes	No	No	(Andre et al., 1991)
Odontocete	Delphinidae	Striped dolphin	Yes	No	No	No	No	(Guarino et al., 2021)
Odontocete	Delphinidae	Striped dolphin	Yes	Yes	No	No	No	(Honda et al., 1983)
Odontocete	Delphinidae	Striped dolphin	Yes	No	No	No	No	(Marsili et al., 2004)
Odontocete	Delphinidae	Tucuxi	Yes	No	No	No	No	(Di Beneditto and Ramos, 2004)
Odontocete	Delphinidae	Tucuxi	Yes	No	No	No	No	(Ramos et al., 2000)
Odontocete	Delphinidae	Tucuxi	Yes	No	Yes	No	No	(Rosas et al., 2003)
Odontocete	Delphinidae	White-beaked dolphin	Yes	No	No	No	No	(Galatius et al., 2013)
Mysticete	Eschrichtiidae	Gray whale	No	No	Yes	Yes	Yes	(Sumich et al., 2013)	Literature	#REF!	Stranded/Bycaught
Mysticete	Eschrichtiidae	Gray whale	Yes	Yes	Yes	No	Yes	(Agbayani et al., 2020)	Musuem specimens	#REF!	Scientific whaling
Mysticete	Eschrichtiidae	Gray whale	No	No	Yes	No	No	(Lockyer, 1976)	Stranded	#REF!	Whaling
Odontocete	Kogiidae	Dwarf sperm whale	Yes	Yes	Yes	No	No	(Plön, 2004)
Odontocete	Kogiidae	Pygmy sperm whale	Yes	Yes	Yes	No	No	(Plön, 2004)
Odontocete	Monodontidae	Beluga	No	No	No	Yes	No	Perrin et al., 1976)				0	0
Odontocete	Monodontidae	Beluga	Yes	Yes	Yes	Yes	No	(Heide-Jørgensen and Teilmann, 1994)				0	0
Odontocete	Monodontidae	Beluga	Yes	No	No	Yes	No	(Burns and Seaman, 1986)				0	0
Odontocete	Monodontidae	Beluga	Yes	No	No	No	No	(Brodie, 1971)				0	0
Odontocete	Monodontidae	Beluga	Yes	Yes	Yes	No	Yes	(Robeck et al., 2005)				0	0
Odontocete	Monodontidae	Beluga	No	No	No	Yes	No	(Robeck et al., 2015)				0	0
Odontocete	Monodontidae	Beluga	Yes	No	No	No	No	(Vos et al., 2020)				0	0
Odontocete	Monodontidae	Beluga	Yes	No	No	No	No	(Luque and Ferguson, 2010)
Odontocete	Monodontidae	Beluga	Yes	No	Yes	No	No	(Doidge, 1990b)
Odontocete	Monodontidae	Beluga	Yes	No	No	No	No	(Suydam, 2009)
Odontocete	Monodontidae	Beluga	Yes	No	No	No	No	(Luque and Ferguson, 2006)
Odontocete	Monodontidae	Beluga	Yes	No	Yes	No	No	(Doidge, 1991)
Odontocete	Monodontidae	Beluga	Yes	No	No	No	No	(Sudyam, 2009)
Odontocete	Monodontidae	Beluga	Yes	No	No	No	No	(Braham, 1984)
Odontocete	Monodontidae	Beluga	No	Yes	No	No	No	(Noren et al., 2018)
Odontocete	Monodontidae	Beluga	Yes	Yes	No	No	No	(Kastelein et al., 1994)
Odontocete	Monodontidae	Narwhal	No	No	No	Yes	No	(Heide-Jørgensen and Garde, 2011)
Odontocete	Monodontidae	Narwhal	Yes	No	No	No	No	(Garde et al., 2007)
Odontocete	Monodontidae	Narwhal	Yes	Yes	Yes	No	No	(Hay, 1984)
Odontocete	Monodontidae	Narwhal	Yes	No	No	No	No	(Garde et al. 2015)
Carnivora	Mustelidae	Sea otter	Yes	Yes				(Laidre et al., 2006)
Pinnipedia	Odobenidae	Walrus	Yes	Yes		No	No	(Knutsen and Born, 1994)
Pinnipedia	Odobenidae	Walrus	Yes	No	Yes	No	NA	Garlich-Miller and Stewart 1998
Pinnipedia	Odobenidae	Walrus	No	No	No	Yes	NA	Garlich-Miller and Stewart 1999
Pinnipedia	Otariidae	Antarctic fur seal	Yes	Yes		No	Yes	Payne, 1979)	Cull initiative
Pinnipedia	Otariidae	Antarctic fur seal					Yes	Doidge, Croxall, and Ricketts, 1984)
Pinnipedia	Otariidae	Antarctic fur seal						Payne 1979
Pinnipedia	Otariidae	Antarctic fur seal	Yes	No	No	No	NA	McLaren 1993
Pinnipedia	Otariidae	California sea lion	Yes					(Greig, Gulland, and Kreuder, 2005)
Pinnipedia	Otariidae	California sea lion	Yes	Yes	Yes			(Laake et al., 2016)
Pinnipedia	Otariidae	Cape fur seal				No	Yes	Arnould and Hindell, 2001)
Pinnipedia	Otariidae	Cape fur seal	Yes	Yes		No	No	Gibbens and Arnould, 2009)
Pinnipedia	Otariidae	Cape fur seal	Yes			No	No	(Stewardson et al., 2009)
Pinnipedia	Otariidae	Cape fur seal			Yes	No	No	(Guinet et al., 1998)
Pinnipedia	Otariidae	Galapagos fur seal				No	Yes	(Trillmich, 1986)
Pinnipedia	Otariidae	Galapagos sea lion					Yes	(Mueller et al., 2011)
Pinnipedia	Otariidae	Galapagos sea lion	No	Yes	No	No	NA	Mueller et al 2011
Pinnipedia	Otariidae	Juan Fernández fur seal					Yes	(Gallo-Reynoso and Figueroa-Carranza, 2010)
Pinnipedia	Otariidae	Juan Fernández fur seal					Yes	(Osman et al., 2010)
Pinnipedia	Otariidae	New Zealand fur seal					Yes	(Crawley, 1975)
Pinnipedia	Otariidae	New Zealand fur seal					Yes	(Mattlin, 1981)
Pinnipedia	Otariidae	New Zealand fur seal					Yes	(Goldsworthy, 1981)
Pinnipedia	Otariidae	New Zealand fur seal	Yes	Yes	No	No	NA	Dickie and Dawson 2003
Pinnipedia	Otariidae	New Zealand fur seal	Yes	Yes	No	No	NA	McKenzie et al 2007
Pinnipedia	Otariidae	New Zealand sea lion	Yes	Yes				(Childerhouse et al., 2010)
Pinnipedia	Otariidae	Northern fur seal					Yes	(Boltnev, York, and Antonelis, 1997)
Pinnipedia	Otariidae	Northern fur seal	Yes	Yes				(Trites and Bigg, 1996)
Pinnipedia	Otariidae	Northern fur seal	Yes	Yes				(Trites and Bigg, 1992)
Pinnipedia	Otariidae	South American fur seal	Yes	Yes	No	No	No	(Lima and Paez, 1995)
Pinnipedia	Otariidae	South American sea lion	Yes					(Grandi et al., 2010)
Pinnipedia	Otariidae	Steller sea lion	Yes	Yes				(Winship, Trites, and Calkins, 2001)
Pinnipedia	Otariidae	Steller sea lion	No	No	No	Yes	NA	Winship et al 2002
Pinnipedia	Otariidae	Subantarctic fur seal			Yes		Yes	(Georges and Guinet, 2000)
Pinnipedia	Otariidae	Subantarctic fur seal					Yes	(Guinet and Georges, 2000)
Pinnipedia	Otariidae	Subantarctic fur seal					Yes	(Oosthuizen et al., 2016)
Pinnipedia	Otariidae	Subantarctic fur seal					Yes	(Beauplet et al., 2005)
Pinnipedia	Otariidae	Subantarctic fur seal					Yes	(Kirkman et al., 2002)
Pinnipedia	Otariidae	Subantarctic fur seal	Yes	Yes				(Bester and Van Jaarzveld, 1994)
Pinnipedia	Otariidae	Subantarctic fur seal	Yes	No	No	No	NA	Authier et al 2011
Pinnipedia	Otariidae	Subantarctic fur seal	Yes	No	No	No	NA	Dabin et al 2004
Pinnipedia	Otariidae	Subantarctic fur seal	No	Yes	No	No	NA	Bester and Jaarsveld 1994
Pinnipedia	Phocidae	Baikal seal	Yes	Yes	Yes	No	NA	Amano et al 2000
Pinnipedia	Phocidae	Bearded seal	Yes			No	No	McLaren, 1958)
Pinnipedia	Phocidae	Bearded seal				No	Yes	Kovacs, Krafft, and Lydersen, 2019)
Pinnipedia	Phocidae	Bearded seal					Yes	Rosen, Thometz, and Reichmuch, 2021)
Pinnipedia	Phocidae	Bearded seal	No	No	No	Yes	NA	Burns and Frost, 1979
Pinnipedia	Phocidae	Bearded seal	Yes	No	No	No	NA	Benjaminsen 1973
Pinnipedia	Phocidae	Bearded seal	Yes	Yes	No	No	NA	Andersen et al 1999
Pinnipedia	Phocidae	Caspian seal	Yes	No	No	No	NA	McLaren 1993
Pinnipedia	Phocidae	Crabeater seal	Yes	Yes		No	No	Laws et al. 2003a
Pinnipedia	Phocidae	Crabeater seal	No	No	No	Yes	NA	Laws et al 2003b
Pinnipedia	Phocidae	Crabeater seal			Yes			(Bryden and Erickson, 1976)
Pinnipedia	Phocidae	Gray seal	No	No	No	Yes	NA	Yunker et al 2005
Pinnipedia	Phocidae	Gray seal	Yes	Yes	No	No	NA	Hauksson 2007
Pinnipedia	Phocidae	Harbor seal				No	Yes	(Cottrell et al., 2002)
Pinnipedia	Phocidae	Harbor seal	Yes	Yes		No	Yes	(Bishop, 1967)
Pinnipedia	Phocidae	Harbor seal	Yes	Yes	No*	No	NA	Burns and Gol'tsev 1984
Pinnipedia	Phocidae	Harbor seal	Yes	No	No	Yes	NA	Naito and Nishiwaki 1972
Pinnipedia	Phocidae	Harbor seal	Yes	No	No	No	NA	Harding et al 2018
Pinnipedia	Phocidae	Harbor seal	Yes	Yes	No	Yes	NA	Hutchinson et al 2016
Pinnipedia	Phocidae	Harp seal	Yes	Yes		No	No	(Innes, Stewart, and Lavigne, 1981)
Pinnipedia	Phocidae	Harp seal	Yes	Yes	No	No	NA	Chabot and Stenson 2002
Pinnipedia	Phocidae	Harp seal	Yes	Yes	No	No	NA	Hammill et al 1995
Pinnipedia	Phocidae	Harp seal	No	No	No	Yes	NA	Stewart et al 1989
Pinnipedia	Phocidae	Hawaiian monk seal	Yes			No	No	(Baker et al., 2014)
Pinnipedia	Phocidae	Hooded seal	Yes			No	No	(Wiig, 1985)
Pinnipedia	Phocidae	Leopard seal	Yes	No	No	No	NA	McLaren 1993
Pinnipedia	Phocidae	Mediterranean monk seal	Yes	No	No	No	NA	Murphy et al 2012
Pinnipedia	Phocidae	Northern elephant seal	No	Yes	No	No	NA	Holser et al 2021, Clinton 1994
Pinnipedia	Phocidae	Ribbon seal	Yes			No	No	(Quakenbush and Citta, 2008)
Pinnipedia	Phocidae	Ringed seal			Yes	No	No	(Ryg, Smith and Øritsland, 1990)
Pinnipedia	Phocidae	Ringed seal	Yes	Yes		No	No	(Auttila et al., 2015)
Pinnipedia	Phocidae	Ringed seal	Yes			No	No	(Ferguson et al., 2018)
Pinnipedia	Phocidae	Ringed seal					Yes	(Rosen, Thometz, and Reichmuch, 2021)
Pinnipedia	Phocidae	Ross seal	Yes	Yes		No	No	(Skinner and Klages, 1994)
Pinnipedia	Phocidae	Ross seal	Yes	No	No	No	NA	Skinner and Klages 1994
Pinnipedia	Phocidae	Southern elephant seal	Yes			No	Yes	(Bell, 1997)
Pinnipedia	Phocidae	Southern elephant seal					Yes	(Field et al., 2005)
Pinnipedia	Phocidae	Southern elephant seal	No	Yes	No	No	No	(Kastelein, Kershaw, and Wiepkema, 1991)
Pinnipedia	Phocidae	Southern elephant seal	Yes	No	No	No	NA	Bell et al 2005
Pinnipedia	Phocidae	Spotted seal					Yes	(Rosen, Thometz, and Reichmuch, 2021)
Pinnipedia	Phocidae	Spotted seal	Yes				Yes	(Quakenbush, Citta and Crawford, 2009)
Pinnipedia	Phocidae	Spotted seal	Yes	No	No	No	NA	McLaren 1993
Pinnipedia	Phocidae	Weddell seal	Yes			No	No	(Stirling, 1971)
Pinnipedia	Phocidae	Weddell seal	Yes	No	No	No	NA	McLaren 1993
Odontocete	Phocoenidae	Dall's porpoise	Yes	No	No	No	No	(Gaskin et al., 1984)
Odontocete	Phocoenidae	Dall's porpoise	Yes	No	No	No	No	(Kasuya and Shiraga, 1985)
Odontocete	Phocoenidae	Dall’s porpoise	Yes	No	No	Yes	No	(Kasuya, 1978)
Odontocete	Phocoenidae	Dall’s porpoise	Yes	Yes	No	No	Yes	(Ferrero and Walker, 1999)
Odontocete	Phocoenidae	Finless porpoise	Yes	No	No	No	No	(Shirakihara et al., 1993)
Odontocete	Phocoenidae	Finless porpoise	Yes	Yes	No	No	No	(Jefferson et al., 2002)
Odontocete	Phocoenidae	Finless porpoise	No	No	No	No	Yes	(Kasuya et al., 1986)
Odontocete	Phocoenidae	Finless porpoise	Yes	No	No	No	No	(Daoquan et al., 2006)
Odontocete	Phocoenidae	Harbor porpoise	No	No	No	Yes	No	(Read, 1990)
Odontocete	Phocoenidae	Harbor porpoise	No	No	No	Yes	No	(Sørensen and Kinze, 1994)
Odontocete	Phocoenidae	Harbor porpoise	Yes	Yes	No	Yes	No	(Ólafsdóttir et al., 2003)
Odontocete	Phocoenidae	Harbor porpoise	Yes	No	Yes	Yes	No	(Learmonth et al., 2014)
Odontocete	Phocoenidae	Harbor porpoise	No	No	No	Yes	No	(Read and Hohn, 1995)
Odontocete	Phocoenidae	Harbor porpoise	Yes	Yes	Yes	No	No	(Richardson et al., 2003)
Odontocete	Phocoenidae	Harbor porpoise	Yes	Yes	Yes	No	No	(Lockyer et al., 2003)
Odontocete	Phocoenidae	Harbor porpoise	Yes	Yes	No	No	No	(Read and Tolley, 1997)
Odontocete	Phocoenidae	Harbor porpoise	Yes	No	No	No	No	(Gol'din, 2004)
Odontocete	Phocoenidae	Harbor porpoise	Yes	No	No	No	No	(Gaskin et al., 1984)
Odontocete	Phocoenidae	Harbor porpoise	Yes	Yes	Yes	No	No	(van Utrecht, 1978)
Odontocete	Phocoenidae	Harbor porpoise	Yes	No	No	No	No	(Gaskin and Blair, 1977)
Odontocete	Phocoenidae	Harbor porpoise	Yes	Yes	Yes	No	No	(Olafsdottir et al., 2003)
Odontocete	Phocoenidae	Harbor porpoise	Yes	No	No	No	No	(Lockyer et al., 2001)
Odontocete	Phocoenidae	Harbor porpoise	Yes	Yes	No	No	No	(Lockyer and Kinze, 2003)
Odontocete	Phocoenidae	Harbor porpoise	Yes	Yes	No	Yes	No	(Gallagher et al., 2021)
Odontocete	Phocoenidae	Harbor porpoise	Yes	Yes	Yes	No	No	(Lockyer, 2003)
Odontocete	Phocoenidae	Harbor porpoise	Yes	Yes	No	No	No	(Arai et al., 2017)
Odontocete	Phocoenidae	Harbor porpoise	Yes	No	No	No	No	(Read and Gaskin, 1990)
Odontocete	Phocoenidae	Harbor porpoise	Yes	No	No	No	No	(Watts and Gaskin, 1989)
Odontocete	Phocoenidae	Harbor porpoise	No	Yes	Yes	No	No	(Kastelein Hardeman, and Boer, 1998)
Odontocete	Phocoenidae	Vaquita	Yes	Yes	No	No	No	(Hohn et al., 1996)
Odontocete	Physeteridae	Sperm whale	Yes	No	No	Yes	No	(Ohsumi, 1965)
Odontocete	Physeteridae	Sperm whale	No	No	Yes	No	No	(Lockyer, 1991)
Odontocete	Physeteridae	Sperm whale	Yes	No	No	No	No	(Clarke et al., 2011)
Odontocete	Physeteridae	Sperm whale	Yes	No	No	No	No	(Evans and Hindell, 2004)
Odontocete	Physeteridae	Sperm whale	Yes	No	No	No	No	(Dickson, 2020)
Odontocete	Platanistidae	Franciscana	No	No	Yes	No	No	(Negri et al., 2014)
Odontocete	Platanistidae	Indian river dolphin	No	No	Yes	No	Yes	(Kasuya, 1972)
Odontocete	Pontoporiidae	Franciscana	No	No	No	Yes	No	(Harrison et al., 1981)
Odontocete	Pontoporiidae	Franciscana	Yes	No	No	No	No	(Ramos et al., 2000)
Odontocete	Pontoporiidae	Franciscana	Yes	No	Yes	No	No	(Kasuya and Brownell-Jr., 1979)
Odontocete	Pontoporiidae	Franciscana	Yes	No	No	No	No	(Botta et al., 2010)
Odontocete	Pontoporiidae	Franciscana	Yes	No	No	No	No	(Barreto and Rosas, 2006)
Odontocete	Pontoporiidae	Franciscana	Yes	No	No	No	No	(Denuncio et al., 2018)
Sirenia	Trichechidae	Amazonian manatee			Yes	No	No	(Amaral, Da Silva, and Rosas, 2010)
Sirenia	Trichechidae	Amazonian manatee	Yes	Yes	No	No	NA	Mendoza et al 2019
Sirenia	Trichechidae	Amazonian manatee	Yes	No	No	No	NA	Vergara-Parente et al 2010
Sirenia	Trichechidae	Dugong	Yes	Yes		No	No	(Cherdsukjai et al., 2020)
Sirenia	Trichechidae	Dugong	Yes	No	No	No	NA	Marsh 1980
Sirenia	Trichechidae	West Indian manatee	Yes			No	No	(Schwarz and Runge, 2009)
	Ursidae	Polar bear	Yes	Yes	Yes	No	NA	Derocher and Wiig 2002
Odontocete	Ziphiidae	Baird’s beaked whale	Yes	No	No	No	No	Kasuya, 1977)
Odontocete	Ziphiidae	Baird’s beaked whale	Yes	No	No	No	No	Kasuya, 1977)
Odontocete	Ziphiidae	Baird’s beaked whale	No	No	No	No	Yes	Omura, et al. 1955)
Odontocete	Ziphiidae	Northern bottlenose whale	Yes	No	No	No	No	(Benjaminsen and Christensen, 1979)
Odontocete	Ziphiidae	Northern bottlenose whale	No	No	Yes	No	No	(Bloch et al., 1996)
