# Supplementary material for: Growth in marine mammals: a review of growth patterns, composition and energy investment
Source: Conserv Physiol. 2023 Jun 21;11(1):coad035. doi: 10.1093/conphys/coad035 (PMC10364341; doi:10.1093/conphys/coad035)
Supplement: Web_Material_coad035 [file web_material_coad035.zip › Adamczak_TissueComposition.xlsx]

## Sheet: Lipid content
orderOrSubOrder	taxonomicGroup	Family	Species	Sex	AgeClass	n	n_blubber	n_muscle	Brain	sd_brain	Kidney	sd_kidney	Liver	sd_Liver	Blubber	sd_blubber	Muscle	sd_muscle	Heart	sd_heart	Lung	sd_lung	Viscera	sd_viscera	Bone	sd_bone	Reference
Cetacean	Mysticete	Balaenid	Bowhead whale	Unknown	Unknown	35	35								70.5												Tittlemier et al. 2002
Cetacean	Mysticete	Balaenid	Bowhead whale	Male	Unknown		71	5							76	1.6	2.39	1.85									Bolton et al. 2020
Cetacean	Mysticete	Balaenid	Bowhead whale	Male	Unknown		25								70	2.6	0.86	0.27									Bolton et al. 2020
Cetacean	Mysticete	Balaenid	Bowhead whale	Male	Unknown		6	5							79	2	0.78	0.29									Bolton et al. 2020
Cetacean	Mysticete	Balaenid	Bowhead whale	Male	Unknown		10	10							81	0.79	0.9	0.21									Bolton et al. 2020
Cetacean	Mysticete	Balaenid	Bowhead whale	Male	Unknown		10	10							83	1.6	0.58	0.07									Bolton et al. 2020
Cetacean	Mysticete	Balaenid	Bowhead whale	Male	Unknown		5	5							84	0.82	0.84	0.11									Bolton et al. 2020
Cetacean	Mysticete	Balaenid	Bowhead whale	Male	Unknown		7	7							85	1.1	0.64	0.13									Bolton et al. 2020
Cetacean	Mysticete	Balaenid	Bowhead whale	Male	Unknown		8	8							82	1.2	0.73	0.55									Bolton et al. 2020
Cetacean	Mysticete	Balaenid	Bowhead whale	Male	Unknown		10	9							85	0.59	1.1	0.42									Bolton et al. 2020
Cetacean	Mysticete	Balaenid	Bowhead whale	Male	Unknown		5	4							79	0.76											Bolton et al. 2020
Cetacean	Mysticete	Balaenid	Bowhead whale	Male	Unknown		2	1							70	0.86	0.39										Bolton et al. 2020
Cetacean	Mysticete	Balaenid	Bowhead whale	Male	Unknown		8	7							80	1.7	0.58	0.16									Bolton et al. 2020
Cetacean	Mysticete	Balaenid	Bowhead whale	Unknown	Unknown	23 (liver) 71 (blubber)	71						6.6	0.4	75.8	1.6											Hoekstra et al. 2002
Cetacean	Mysticete	Balaenid	Bowhead whale	Unknown	Unknown	93	93						4.7	1	75.3	8											O'Hara et al. 1999
Cetacean	Mysticete	Balaenid	Bowhead whale	Unknown	Unknown	40 (blubber) 20 (liver)	40						10.4	0.17	70.4	2.82											Hoekstra et al. 2002b
Cetacean	Mysticete	Balaenid	North Atlantic right whale	Male	Mature	6	6								12.9												Woodley et al. 1991
Cetacean	Mysticete	Balaenid	North Atlantic right whale	Female	Mature	6	6								16.1												Woodley et al. 1991
Cetacean	Mysticete	Balaenid	North Atlantic right whale	Male	Immature	3	3								21.7												Woodley et al. 1991
Cetacean	Mysticete	Balaenid	North Atlantic right whale	Both	Calf	2	2								16.9												Woodley et al. 1991
Cetacean	Mysticete	Balaenid	North Atlantic right whale	Unknown	Unknown	4	4								21.1												Woodley et al. 1991
Cetacean	Mysticete	Balaenid	North Atlantic right whale	Both	Immature to Mature	30	30								18.4	25.2											Weisbrod et al. 2000
Cetacean	Mysticete	Balaenid	North Atlantic right whale	Both	Immature to Mature	17	17								10	9.1											Weisbrod et al. 2000
Cetacean	Mysticete	Balaenid	North Atlantic right whale	Both	Immature to Mature	15	15								16	12.4											Weisbrod et al. 2000
Cetacean	Mysticete	Balaenid	North Atlantic right whale	Both	Immature to Mature	7	7								3.6	3.5											Weisbrod et al. 2000
Cetacean	Mysticete	Balaenid	North Atlantic right whale	Male	Mature	6	6								12.9												Woodley et al. 1991
Cetacean	Mysticete	Balaenid	North Atlantic right whale	Female	Mature	6	6								16.1												Woodley et al. 1991
Cetacean	Mysticete	Balaenid	North Atlantic right whale	Male	Immature	3	3								21.7												Woodley et al. 1991
Cetacean	Mysticete	Balaenid	North Atlantic right whale	Both	Calf	2	2								16.9												Woodley et al. 1991
Cetacean	Mysticete	Balaenid	North Atlantic right whale	Unknown	Unknown	4	4								21.1												Woodley et al. 1991
Cetacean	Mysticete	Balaenid	Southern right whale	Unknown	Unknown	Unknown	Unknown								42.9	1.36											Reeb 2001
Cetacean	Mysticete	Balaenopterid	Antarctic minke whale	Male	Calf to Mature	20	20								61.655	2.5											Tanabe et al. 1986
Cetacean	Mysticete	Balaenopterid	Antarctic minke whale	Female	Calf to Mature	17	17								64.9765	3.10941											Tanabe et al. 1986
Cetacean	Mysticete	Balaenopterid	Antarctic minke whale	Male	Mature	5	5								61.2												Yasunaga and Fujise 2016
Cetacean	Odontocete	Balaenopterid	Balaenopterids	Unknown	Unknown	9	9								47												Miller and Hall 2018
Cetacean	Odontocete	Balaenopterid	Balaenopterids	Unknown	Unknown	9	9								58												Kershaw et al. 2019
Cetacean	Odontocete	Balaenopterid	Balaenopterids	Unknown	Unknown	9	9								13												Kershaw et al. 2019
Cetacean	Mysticete	Balaenopterid	Blue whale	Male	Unknown	6	6								50.3333	4.98442											Gauthier et al. 1997
Cetacean	Mysticete	Balaenopterid	Blue whale	Male	Unknown	7	7								55.4286	3.46999											Gauthier et al. 1997
Cetacean	Mysticete	Balaenopterid	Blue whale	Male	Unknown	4	4								42	3.18852											Gauthier et al. 1997
Cetacean	Mysticete	Balaenopterid	Blue whale	Female	Mature	1	1								70												Ackman et al. 1975
Cetacean	Mysticete	Balaenopterid	Blue whale	Female	Mature	1	1								54.2												Ackman et al. 1975
Cetacean	Mysticete	Balaenopterid	Blue whale	Female	Mature	1	1								87.4												Ackman et al. 1975
Cetacean	Mysticete	Balaenopterid	Bryde's whale	Male	Mature	5	5								51.9												Yasunaga and Fujise 2016
Cetacean	Mysticete	Balaenopterid	Bryde's whale	Male	Mature	5	5								61.5	6.93											Yasunaga and Fujise 2009
Cetacean	Mysticete	Balaenopterid	Bryde's whale	Male	Mature	5	5								60.1	0.62											Yasunaga and Fujise 2009
Cetacean	Mysticete	Balaenopterid	Bryde's whale	Male	Mature	5	5								62.8	11.88											Yasunaga and Fujise 2009
Cetacean	Mysticete	Balaenopterid	Fin whale	Unknown	Unknown	Unknown	1								12												Das et al. 2015
Cetacean	Mysticete	Balaenopterid	Fin whale	Unknown	Unknown	Unknown	1								84												Das et al. 2015
Cetacean	Mysticete	Balaenopterid	Fin whale	Both	Mature	18	18								35.1611	3.09435											Tanaiguchi et al. 2019
Cetacean	Mysticete	Balaenopterid	Fin whale	Male	Unknown	48	48								77.5	7.8											Borrell 1993
Cetacean	Mysticete	Balaenopterid	Fin whale	Female	Unknown	3	3								69	3.8											Borrell 1993
Cetacean	Mysticete	Balaenopterid	Fin whale	Male	Unknown	35	35								31.9	9.6											Pinzone et al. 2015
Cetacean	Mysticete	Balaenopterid	Fin whale	Female	Unknown	35	35								28.2	11.8											Pinzone et al. 2015
Cetacean	Mysticete	Balaenopterid	Fin whale	Both	Immature to Mature	20	20				3.2	0.4	3.7	0.3	52.5	4.4	3.6	0.6									Lockyer et al. 1985
Cetacean	Mysticete	Balaenopterid	Fin whale	Both	Immature to Mature	20	20								44.3	1.3	3.4	0.6									Lockyer et al. 1985
Cetacean	Mysticete	Balaenopterid	Fin whale	Both	Immature to Mature	20	20								29.1	2.7	3.9	1.3									Lockyer et al. 1985
Cetacean	Mysticete	Balaenopterid	Fin whale	Both	Immature to Mature	20	20								56.2	1.1	5.1	0.7									Lockyer et al. 1985
Cetacean	Mysticete	Balaenopterid	Fin whale	Both	Immature to Mature	20	20								44.5	3.4	3.8	0.6									Lockyer et al. 1985
Cetacean	Mysticete	Balaenopterid	Fin whale	Both	Immature to Mature	20	20								29.5	4.4	4.4	0.9									Lockyer et al. 1985
Cetacean	Mysticete	Balaenopterid	Fin whale	Both	Immature to Mature	20	20								53.2	3.4	16.2	1.9									Lockyer et al. 1985
Cetacean	Mysticete	Balaenopterid	Fin whale	Both	Immature to Mature	20	20								48.4	3.9	6.1	1.7									Lockyer et al. 1985
Cetacean	Mysticete	Balaenopterid	Fin whale	Both	Immature to Mature	20	20								46.3	2.9	9.4	1.7									Lockyer et al. 1985
Cetacean	Mysticete	Balaenopterid	Fin whale	Unknown	Fetus	1	1				1.7		1.5		1.2		2.4										Lockyer et al. 1985
Cetacean	Mysticete	Balaenopterid	Fin whale	Male	Multiple	31	31								75.3												Aguilar and Borrell 1990
Cetacean	Mysticete	Balaenopterid	Fin whale	Female	Immature	27	27								77.5												Aguilar and Borrell 1990
Cetacean	Mysticete	Balaenopterid	Fin whale	Female	Mature	8	8								81.4												Aguilar and Borrell 1990
Cetacean	Mysticete	Balaenopterid	Fin whale	Female	Mature	9	9								57.5												Aguilar and Borrell 1990
Cetacean	Mysticete	Balaenopterid	Fin whale	Female	Mature	7	7								60.8												Aguilar and Borrell 1990
Cetacean	Mysticete	Balaenopterid	Fin whale	Male	Immature	3	3						3.2	0.7	53.2	7.9	7.8	4.3									Lockyer 1986
Cetacean	Mysticete	Balaenopterid	Fin whale	Male	Mature	4	4						3.6	0.7	52.7	11.6	15.6	6.4									Lockyer 1986
Cetacean	Mysticete	Balaenopterid	Fin whale	Female	Immature	3	3						3.5	0.4	58.5	9.1	15.8	2.8									Lockyer 1986
Cetacean	Mysticete	Balaenopterid	Fin whale	Female	Mature	3	3						5.2	3	65.5	0.3	21.6	10.1									Lockyer 1986
Cetacean	Mysticete	Balaenopterid	Fin whale	Female	Mature	6	6						3.5	0.7	45	6.4	18.8	4									Lockyer 1986
Cetacean	Mysticete	Balaenopterid	Fin whale	Female	Mature	1	1						3.3		39.4		17.6										Lockyer 1986
Cetacean	Mysticete	Balaenopterid	Fin whale	Male	Immature	5	5								70.6	1.5	12.4	1.6									Lockyer 1986
Cetacean	Mysticete	Balaenopterid	Fin whale	Male	Mature	5	5								72.5	2.4	11.5	1.3									Lockyer 1986
Cetacean	Mysticete	Balaenopterid	Fin whale	Female	Immature	6	6								71	1.2	21.2	0.7									Lockyer 1986
Cetacean	Mysticete	Balaenopterid	Fin whale	Female	Mature	1	1								76.8		29.3										Lockyer 1986
Cetacean	Mysticete	Balaenopterid	Fin whale	Female	Mature	3	3								75.1	3.3	26	1.9									Lockyer 1986
Cetacean	Mysticete	Balaenopterid	Fin whale	Female	Mature	1	1						2.8		59		18.5										Lockyer 1986
Cetacean	Mysticete	Balaenopterid	Fin whale	Unknown	Unknown	?	?				5.07	1.2	2.51	1.7	70.27	3	6.48	1.4									Aguilar and Borrell 1994
Cetacean	Mysticete	Balaenopterid	Fin whale	Male	Immature	20	20								71.6	14.9											Aguilar and Borrell 1988
Cetacean	Mysticete	Balaenopterid	Fin whale	Male	Young Mature	27	27								76.76	6.6											Aguilar and Borrell 1988
Cetacean	Mysticete	Balaenopterid	Fin whale	Male	Old Mature	22	22								67.27	11.7											Aguilar and Borrell 1988
Cetacean	Mysticete	Balaenopterid	Fin whale	Female	Immature	41	41								75.85	8.2											Aguilar and Borrell 1988
Cetacean	Mysticete	Balaenopterid	Fin whale	Female	Young Mature	28	28								72.45	11.9											Aguilar and Borrell 1988
Cetacean	Mysticete	Balaenopterid	Fin whale	Female	Old Mature	24	24								62.86	17.1											Aguilar and Borrell 1988
Cetacean	Mysticete	Balaenopterid	Fin whale	Male	Mature	1	1								67.5												Ackman et al. 1965
Cetacean	Mysticete	Balaenopterid	Fin whale	Male	Mature	1	1								37.7												Ackman et al. 1965
Cetacean	Mysticete	Balaenopterid	Fin whale	Male	Mature	1	1								18.6												Ackman et al. 1965
Cetacean	Mysticete	Balaenopterid	Fin whale	Female	Mature	2	2								43.62	8.37767											Lockyer et al. 1984
Cetacean	Mysticete	Balaenopterid	Fin whale	Male	Mature	1	1								48	9.98065											Lockyer et al. 1984
Cetacean	Mysticete	Balaenopterid	Fin whale	Female	Mature	1	1								43.8333	19.786											Lockyer et al. 1984
Cetacean	Mysticete	Balaenopterid	Fin whale	Male	Immature	1	1								50.7667	18.7413											Lockyer et al. 1984
Cetacean	Mysticete	Balaenopterid	Fin whale	Female	Fetus	1	1								1.2												Lockyer et al. 1984
Cetacean	Mysticete	Balaenopterid	Fin whale	Female	Immature	2	2								40.95	8.23694											Lockyer et al. 1984
Cetacean	Mysticete	Balaenopterid	Fin whale	Male	Mature	3	3								81	1.2											Ryan et al. 2013
Cetacean	Mysticete	Balaenopterid	Fin whale	Both	Unknown	26	26				5.07	1.2	2.51	1.7	70.27	3	6.48	1.4									Aguilar and Borrell 1994
Cetacean	Mysticete	Balaenopterid	Fin whale	Female	Mature	12	12								55.75	3.87127											Niño-Torres et al. 2009
Cetacean	Mysticete	Balaenopterid	Fin whale	Male	Mature	9	9								60.1111	5.94522											Niño-Torres et al. 2009
Cetacean	Mysticete	Balaenopterid	Fin whale	Female	Unknown	6	6								31.0833	5.95149											Taniguchi et al. 2019
Cetacean	Mysticete	Balaenopterid	Fin whale	Male	Unknown	11	11								35.8636	3.94755											Taniguchi et al. 2019
Cetacean	Mysticete	Balaenopterid	Fin whale	Both	Unknown	18	18								34.6611	3.09825											Taniguchi et al. 2019
Cetacean	Mysticete	Balaenopterid	Fin whale	Male	Mature	1	1								45.2												Ackman et al. 1975b
Cetacean	Mysticete	Balaenopterid	Fin whale	Male	Mature	1	1								66												Ackman et al. 1975b
Cetacean	Mysticete	Balaenopterid	Fin whale	Male	Mature	1	1								55.3												Ackman et al. 1975b
Cetacean	Mysticete	Balaenopterid	Fin whale	Male	Mature	1	1								70.2												Ackman et al. 1975b
Cetacean	Mysticete	Balaenopterid	Fin whale	Female	Mature	1	1								60.1												Ackman et al. 1975b
Cetacean	Mysticete	Balaenopterid	Fin whale	Female	Mature	1	1								71.3												Ackman et al. 1975b
Cetacean	Mysticete	Balaenopterid	Fin whale	Male	Mature	1	1								57.1												Ackman et al. 1975b
Cetacean	Mysticete	Balaenopterid	Fin whale	Male	Mature	1	1								62.5												Ackman et al. 1975b
Cetacean	Mysticete	Balaenopterid	Fin whale	Female	Mature	1	1								12.1												Ackman et al. 1975b
Cetacean	Mysticete	Balaenopterid	Fin whale	Female	Mature	1	1								57.2												Ackman et al. 1975b
Cetacean	Mysticete	Balaenopterid	Fin whale	Female	Mature	1	1								28												Ackman et al. 1975b
Cetacean	Mysticete	Balaenopterid	Fin whale	Female	Mature	1	1								61.5												Ackman et al. 1975b
Cetacean	Mysticete	Balaenopterid	Fin whale	Male	Mature	1	1								34.4												Ackman et al. 1975b
Cetacean	Mysticete	Balaenopterid	Fin whale	Male	Mature	1	1								55												Ackman et al. 1975b
Cetacean	Mysticete	Balaenopterid	Fin whale	Male	Mature	1	1								57.5												Ackman et al. 1975b
Cetacean	Mysticete	Balaenopterid	Fin whale	Male	Mature	1	1								71.2												Ackman et al. 1975b
Cetacean	Mysticete	Balaenopterid	Fin whale	Female	Mature	1	1								59.4												Ackman et al. 1975b
Cetacean	Mysticete	Balaenopterid	Fin whale	Female	Mature	1	1								69.7												Ackman et al. 1975b
Cetacean	Mysticete	Balaenopterid	Fin whale	Male	Mature	1	1								61												Ackman et al. 1975b
Cetacean	Mysticete	Balaenopterid	Fin whale	Male	Mature	1	1								76												Ackman et al. 1975b
Cetacean	Mysticete	Balaenopterid	Fin whale	Female	Mature	1	1								14.1												Ackman et al. 1975b
Cetacean	Mysticete	Balaenopterid	Fin whale	Female	Mature	1	1								63												Ackman et al. 1975b
Cetacean	Mysticete	Balaenopterid	Fin whale	Female	Mature	1	1								18												Ackman et al. 1975b
Cetacean	Mysticete	Balaenopterid	Fin whale	Female	Mature	1	1								56												Ackman et al. 1975b
Cetacean	Mysticete	Balaenopterid	Fin whale	Male	Mature	1	1								20.5												Ackman et al. 1975b
Cetacean	Mysticete	Balaenopterid	Fin whale	Male	Mature	1	1								41												Ackman et al. 1975b
Cetacean	Mysticete	Balaenopterid	Fin whale	Male	Mature	1	1								26.8												Ackman et al. 1975b
Cetacean	Mysticete	Balaenopterid	Fin whale	Male	Mature	1	1								49.2												Ackman et al. 1975b
Cetacean	Mysticete	Balaenopterid	Fin whale	Female	Mature	1	1								42.1												Ackman et al. 1975b
Cetacean	Mysticete	Balaenopterid	Fin whale	Female	Mature	1	1								47.3												Ackman et al. 1975b
Cetacean	Mysticete	Balaenopterid	Fin whale	Male	Mature	1	1								58												Ackman et al. 1975b
Cetacean	Mysticete	Balaenopterid	Fin whale	Male	Mature	1	1								74												Ackman et al. 1975b
Cetacean	Mysticete	Balaenopterid	Fin whale	Female	Mature	1	1								14.7												Ackman et al. 1975b
Cetacean	Mysticete	Balaenopterid	Fin whale	Female	Mature	1	1								52												Ackman et al. 1975b
Cetacean	Mysticete	Balaenopterid	Fin whale	Female	Mature	1	1								35.2												Ackman et al. 1975b
Cetacean	Mysticete	Balaenopterid	Fin whale	Female	Mature	1	1								56												Ackman et al. 1975b
Cetacean	Mysticete	Balaenopterid	Fin whale	Male	Mature	1	1								47.1												Ackman et al. 1975b
Cetacean	Mysticete	Balaenopterid	Fin whale	Male	Mature	1	1								27												Ackman et al. 1975b
Cetacean	Mysticete	Balaenopterid	Fin whale	Male	Mature	1	1								25.5												Ackman et al. 1975b
Cetacean	Mysticete	Balaenopterid	Fin whale	Male	Mature	1	1								51.9												Ackman et al. 1975b
Cetacean	Mysticete	Balaenopterid	Fin whale	Female	Mature	1	1								11												Ackman et al. 1975b
Cetacean	Mysticete	Balaenopterid	Fin whale	Female	Mature	1	1								23.5												Ackman et al. 1975b
Cetacean	Mysticete	Balaenopterid	Fin whale	Male	Mature	1	1								31												Ackman et al. 1975b
Cetacean	Mysticete	Balaenopterid	Fin whale	Male	Mature	1	1								10												Ackman et al. 1975b
Cetacean	Mysticete	Balaenopterid	Fin whale	Female	Mature	1	1								15												Ackman et al. 1975b
Cetacean	Mysticete	Balaenopterid	Fin whale	Female	Mature	1	1								13.1												Ackman et al. 1975b
Cetacean	Mysticete	Balaenopterid	Fin whale	Female	Mature	1	1								10.1												Ackman et al. 1975b
Cetacean	Mysticete	Balaenopterid	Fin whale	Female	Mature	1	1								41												Ackman et al. 1975b
Cetacean	Mysticete	Balaenopterid	Fin whale	Male	Mature	1	1								33												Ruchonnet et al. 2006
Cetacean	Mysticete	Balaenopterid	Fin whale	Male	Mature	1	1								69												Ruchonnet et al. 2006
Cetacean	Odontocete	Balaenopterid	Humpback whale	Male	Mature	3	3								78.6667	13.3458											Tanabe et al. 1993
Cetacean	Mysticete	Balaenopterid	Humpback whale	Unknown	Unknown	3	3								45.8	22.6											Bachman et al. 2014
Cetacean	Mysticete	Balaenopterid	Humpback whale	Male	Mature	17	17								43.3	2.5											Waugh et al. 2012
Cetacean	Mysticete	Balaenopterid	Humpback whale	Male	Mature	12	12								32	5											Waugh et al. 2012
Cetacean	Mysticete	Balaenopterid	Humpback whale	Female	Mature	6	6								46.7	2.7											Waugh et al. 2012
Cetacean	Mysticete	Balaenopterid	Humpback whale	Female	Mature	8	8								46.1	4.8											Waugh et al. 2012
Cetacean	Mysticete	Balaenopterid	Humpback whale	Both	Unknown	10	10								31.6	2.2											Elfes et al. 2010
Cetacean	Mysticete	Balaenopterid	Humpback whale	Both	Unknown	10	10								28.5	2.9											Elfes et al. 2010
Cetacean	Mysticete	Balaenopterid	Humpback whale	Both	Unknown	5	5								14.3	2.8											Elfes et al. 2010
Cetacean	Mysticete	Balaenopterid	Humpback whale	Both	Unknown	5	5								27.2	4.2											Elfes et al. 2010
Cetacean	Mysticete	Balaenopterid	Humpback whale	Both	Unknown	10	10								25.2	3.6											Elfes et al. 2010
Cetacean	Mysticete	Balaenopterid	Humpback whale	Both	Unknown	10	10								31.1	6.3											Elfes et al. 2010
Cetacean	Mysticete	Balaenopterid	Humpback whale	Both	Unknown	8	8								20.5	3.9											Elfes et al. 2010
Cetacean	Mysticete	Balaenopterid	Humpback whale	Both	Unknown	9	9								27.2	3.8											Elfes et al. 2010
Cetacean	Mysticete	Balaenopterid	Humpback whale	Both	Unknown	10	10								16.1	3											Elfes et al. 2010
Cetacean	Mysticete	Balaenopterid	Humpback whale	Both	Unknown	10	10								19.1	3.3											Elfes et al. 2010
Cetacean	Mysticete	Balaenopterid	Humpback whale	Both	Juveniles, Adults, Lactating	33	33								48.2	12.8											Christiansen et al. 2020
Cetacean	Mysticete	Balaenopterid	Humpback whale	Male	Mature	7	7								51.2429	3.10222											Waugh et al. 2014
Cetacean	Mysticete	Balaenopterid	Humpback whale	Female	Mature	2	2								59.5	6.4											Waugh et al. 2014
Cetacean	Mysticete	Balaenopterid	Humpback whale	Male	Mature	7	7								44.4571	7.09184											Waugh et al. 2014
Cetacean	Mysticete	Balaenopterid	Humpback whale	Male	Mature	7	7								44.4571	5.13549											Waugh et al. 2014
Cetacean	Mysticete	Balaenopterid	Humpback whale	Female	Mature	2	2								33.15	9.45											Waugh et al. 2014
Cetacean	Mysticete	Balaenopterid	Humpback whale	Male	Mature	7	7								44.4571	5.79104											Waugh et al. 2014
Cetacean	Mysticete	Balaenopterid	Humpback whale	Male	Mature	22	22								50	13											Nash et al. 2013
Cetacean	Mysticete	Balaenopterid	Humpback whale	Male	Mature	45	45								39	18.2											Nash et al. 2013
Cetacean	Mysticete	Balaenopterid	Humpback whale	Male	Mature	26	26								35.5	14.3											Grob et al. 2020
Cetacean	Mysticete	Balaenopterid	Humpback whale	Male	Mature	38	38								35.5	16.6											Grob et al. 2020
Cetacean	Mysticete	Balaenopterid	Humpback whale	Male	Mature	63	63								56.7	14.8											Grob et al. 2020
Cetacean	Mysticete	Balaenopterid	Humpback whale	Female	Mature	1	1								18												Ackman et al. 1975b
Cetacean	Mysticete	Balaenopterid	Humpback whale	Female	Mature	1	1								47.3												Ackman et al. 1975b
Cetacean	Mysticete	Balaenopterid	Humpback whale	Female	Mature	1	1								10												Ackman et al. 1975b
Cetacean	Mysticete	Balaenopterid	Humpback whale	Female	Mature	1	1								18												Ackman et al. 1975b
Cetacean	Mysticete	Balaenopterid	Humpback whale	Female	Mature	1	1								21												Ackman et al. 1975b
Cetacean	Mysticete	Balaenopterid	Humpback whale	Female	Mature	1	1								15												Ackman et al. 1975b
Cetacean	Mysticete	Balaenopterid	Humpback whale	Female	Mature	1	1								23												Ackman et al. 1975b
Cetacean	Mysticete	Balaenopterid	Humpback whale	Unknown	Subadult	1	1								66.84												Holyoake et al. 2012
Cetacean	Mysticete	Balaenopterid	Humpback whale	Unknown	Subadult	1	1								87.67												Holyoake et al. 2012
Cetacean	Mysticete	Balaenopterid	Humpback whale	Unknown	Subadult	1	1								79.12												Holyoake et al. 2012
Cetacean	Mysticete	Balaenopterid	Humpback whale	Female	Neonate	1	1								12.44												Holyoake et al. 2012
Cetacean	Mysticete	Balaenopterid	Humpback whale	Female	Neonate	1	1								2.57												Holyoake et al. 2012
Cetacean	Mysticete	Balaenopterid	Humpback whale	Female	Neonate	1	1								2.56												Holyoake et al. 2012
Cetacean	Mysticete	Balaenopterid	Humpback whale	Unknown	Neonate	1	1								2.45												Holyoake et al. 2012
Cetacean	Mysticete	Balaenopterid	Humpback whale	Unknown	Neonate	1	1								0.71												Holyoake et al. 2012
Cetacean	Mysticete	Balaenopterid	Humpback whale	Unknown	Neonate	1	1								1.29												Holyoake et al. 2012
Cetacean	Mysticete	Balaenopterid	Humpback whale	Male	Neonate	1	1								4.11												Holyoake et al. 2012
Cetacean	Mysticete	Balaenopterid	Humpback whale	Male	Neonate	1	1								3.65												Holyoake et al. 2012
Cetacean	Mysticete	Balaenopterid	Humpback whale	Male	Neonate	1	1								1.4												Holyoake et al. 2012
Cetacean	Mysticete	Balaenopterid	Humpback whale	Male	Neonate	1	1								4.1												Holyoake et al. 2012
Cetacean	Mysticete	Balaenopterid	Humpback whale	Male	Neonate	1	1								1.06												Holyoake et al. 2012
Cetacean	Mysticete	Balaenopterid	Humpback whale	Male	Neonate	1	1								0.44												Holyoake et al. 2012
Cetacean	Mysticete	Balaenopterid	Humpback whale	Female	Neonate	1	1								45.42												Holyoake et al. 2012
Cetacean	Mysticete	Balaenopterid	Humpback whale	Female	Neonate	1	1								49.38												Holyoake et al. 2012
Cetacean	Mysticete	Balaenopterid	Humpback whale	Female	Neonate	1	1								50												Holyoake et al. 2012
Cetacean	Mysticete	Balaenopterid	Humpback whale	Female	Neonate	1	1								3.26												Holyoake et al. 2012
Cetacean	Mysticete	Balaenopterid	Humpback whale	Female	Neonate	1	1								0.75												Holyoake et al. 2012
Cetacean	Mysticete	Balaenopterid	Humpback whale	Female	Neonate	1	1								0.43												Holyoake et al. 2012
Cetacean	Mysticete	Balaenopterid	Humpback whale	Male	Neonate	1	1								10.3												Holyoake et al. 2012
Cetacean	Mysticete	Balaenopterid	Humpback whale	Male	Neonate	1	1								5.58												Holyoake et al. 2012
Cetacean	Mysticete	Balaenopterid	Humpback whale	Male	Neonate	1	1								2.06												Holyoake et al. 2012
Cetacean	Mysticete	Balaenopterid	Humpback whale	Male	Unknown	22	22										50	13									Bengston Nash, Waugh and Schlabach 2013
Cetacean	Mysticete	Balaenopterid	Humpback whale	Male	Unknown	45	45										39	18.2									Bengston Nash, Waugh and Schlabach 2013
Cetacean	Mysticete	Balaenopterid	Minke whale	Female	Mature	7		7									2.35	2.47									Víkingsson et al. 2013
Cetacean	Mysticete	Balaenopterid	Minke whale	Female	Mature	7		7									11.04	10.72									Víkingsson et al. 2013
Cetacean	Mysticete	Balaenopterid	Minke whale	Female	Mature	58		58									12.1	8.29									Víkingsson et al. 2013
Cetacean	Mysticete	Balaenopterid	Minke whale	Female	Mature	7		7									1.88	2.09									Víkingsson et al. 2013
Cetacean	Mysticete	Balaenopterid	Minke whale	Female	Mature	6		6									3.73	3.29									Víkingsson et al. 2013
Cetacean	Mysticete	Balaenopterid	Minke whale	Female	Mature	7		7									3.05	2.55									Víkingsson et al. 2013
Cetacean	Mysticete	Balaenopterid	Minke whale	Female	Mature	7		7									1.85	1.59									Víkingsson et al. 2013
Cetacean	Mysticete	Balaenopterid	Minke whale	Female	Mature	6		6									7.85	8.59									Víkingsson et al. 2013
Cetacean	Mysticete	Balaenopterid	Minke whale	Female	Mature	6	6								19.18	11.41											Víkingsson et al. 2013
Cetacean	Mysticete	Balaenopterid	Minke whale	Female	Mature	7	7								53.81	12.89											Víkingsson et al. 2013
Cetacean	Mysticete	Balaenopterid	Minke whale	Female	Mature	7	7								59.68	13.63											Víkingsson et al. 2013
Cetacean	Mysticete	Balaenopterid	Minke whale	Female	Mature	59	59								76.02	16.3											Víkingsson et al. 2013
Cetacean	Mysticete	Balaenopterid	Minke whale	Female	Mature	7	7								61.05	15.77											Víkingsson et al. 2013
Cetacean	Mysticete	Balaenopterid	Minke whale	Female	Mature	6	6								66.87	12.79											Víkingsson et al. 2013
Cetacean	Mysticete	Balaenopterid	Minke whale	Female	Mature	7	7								65.06	10.48											Víkingsson et al. 2013
Cetacean	Mysticete	Balaenopterid	Minke whale	Female	Mature	7	7								54.31	15.13											Víkingsson et al. 2013
Cetacean	Mysticete	Balaenopterid	Minke whale	Female	Mature	6	6								64.77	8.32											Víkingsson et al. 2013
Cetacean	Mysticete	Balaenopterid	Minke whale	Female	Mature	47																	82.39	12.23			Víkingsson et al. 2013
Cetacean	Mysticete	Balaenopterid	Minke whale	Female	Mature	5																	92.76	4.17			Víkingsson et al. 2013
Cetacean	Mysticete	Balaenopterid	Minke whale	Female	Mature	45																	79.11	20.34			Víkingsson et al. 2013
Cetacean	Mysticete	Balaenopterid	Minke whale	Female	Mature	6													5.81	6.83							Víkingsson et al. 2013
Cetacean	Mysticete	Balaenopterid	Minke whale	Female	Mature	7							4.08	1.25													Víkingsson et al. 2013
Cetacean	Mysticete	Balaenopterid	Minke whale	Female	Mature	7					6.5	5.84															Víkingsson et al. 2013
Cetacean	Mysticete	Balaenopterid	Minke whale	Female	Mature	7																			25.88	12.43	Víkingsson et al. 2013
Cetacean	Mysticete	Balaenopterid	Minke whale	Female	Mature	7																			21.1	9.52	Víkingsson et al. 2013
Cetacean	Mysticete	Balaenopterid	Minke whale	Male	Immature	3	3								81.02	5.63											Víkingsson et al. 2013
Cetacean	Mysticete	Balaenopterid	Minke whale	Male	Mature	75	75								64.86	24.75											Víkingsson et al. 2013
Cetacean	Mysticete	Balaenopterid	Minke whale	Male	Pubertal	6	6								73.56	28.01											Víkingsson et al. 2013
Cetacean	Mysticete	Balaenopterid	Minke whale	Female	Anoestrous	5	5								68.47	16.71											Víkingsson et al. 2013
Cetacean	Mysticete	Balaenopterid	Minke whale	Female	Immature	20	20								77.91	9.6											Víkingsson et al. 2013
Cetacean	Mysticete	Balaenopterid	Minke whale	Female	Pregnant	59	59								76.02	16.3											Víkingsson et al. 2013
Cetacean	Mysticete	Balaenopterid	Minke whale	Male	Immature	5		5									4.2	3.84									Víkingsson et al. 2013
Cetacean	Mysticete	Balaenopterid	Minke whale	Male	Mature	70		70									8.29	8.11									Víkingsson et al. 2013
Cetacean	Mysticete	Balaenopterid	Minke whale	Male	Pubertal	5		5									14.39	11.11									Víkingsson et al. 2013
Cetacean	Mysticete	Balaenopterid	Minke whale	Female	Anoestrous	6		6									4	1.9									Víkingsson et al. 2013
Cetacean	Mysticete	Balaenopterid	Minke whale	Female	Immature	18		18									5.82	4.69									Víkingsson et al. 2013
Cetacean	Mysticete	Balaenopterid	Minke whale	Female	Pregnant	58		58									12.1	8.29									Víkingsson et al. 2013
Cetacean	Mysticete	Balaenopterid	Minke whale	Male	Immature	5																	79.08	18.76			Víkingsson et al. 2013
Cetacean	Mysticete	Balaenopterid	Minke whale	Male	Mature	83																	69.92	28.01			Víkingsson et al. 2013
Cetacean	Mysticete	Balaenopterid	Minke whale	Male	Pubertal	7																	78.98	16.33			Víkingsson et al. 2013
Cetacean	Mysticete	Balaenopterid	Minke whale	Female	Anoestrous	11																	67.06	23.66			Víkingsson et al. 2013
Cetacean	Mysticete	Balaenopterid	Minke whale	Female	Immature	18																	68.74	24.75			Víkingsson et al. 2013
Cetacean	Mysticete	Balaenopterid	Minke whale	Female	Pregnant	97																	81.41	16.48			Víkingsson et al. 2013
Cetacean	Mysticete	Balaenopterid	Minke whale	Unknown	Unknown	Unknown											9										Niæss, Haug, and Nilssen 1998
Cetacean	Mysticete	Balaenopterid	Minke whale	Unknown	Unknown	Unknown											9										Niæss, Haug, and Nilssen 1998
Cetacean	Mysticete	Balaenopterid	Minke whale	Unknown	Unknown	Unknown											8										Niæss, Haug, and Nilssen 1998
Cetacean	Mysticete	Balaenopterid	Minke whale	Unknown	Unknown	Unknown											9										Niæss, Haug, and Nilssen 1998
Cetacean	Mysticete	Balaenopterid	Minke whale	Unknown	Unknown	Unknown											8										Niæss, Haug, and Nilssen 1998
Cetacean	Mysticete	Balaenopterid	Minke whale	Unknown	Unknown	Unknown											20										Niæss, Haug, and Nilssen 1998
Cetacean	Mysticete	Balaenopterid	Minke whale	Unknown	Unknown	Unknown											12										Niæss, Haug, and Nilssen 1998
Cetacean	Mysticete	Balaenopterid	Minke whale	Unknown	Unknown	Unknown											13										Niæss, Haug, and Nilssen 1998
Cetacean	Mysticete	Balaenopterid	Minke whale	Unknown	Unknown	Unknown											6										Niæss, Haug, and Nilssen 1998
Cetacean	Mysticete	Balaenopterid	Minke whale	Unknown	Unknown	Unknown											16										Niæss, Haug, and Nilssen 1998
Cetacean	Mysticete	Balaenopterid	Minke whale	Unknown	Unknown	Unknown											6										Niæss, Haug, and Nilssen 1998
Cetacean	Mysticete	Balaenopterid	Minke whale	Unknown	Unknown	Unknown											17										Niæss, Haug, and Nilssen 1998
Cetacean	Mysticete	Balaenopterid	Minke whale	Unknown	Unknown	Unknown											20										Niæss, Haug, and Nilssen 1998
Cetacean	Mysticete	Balaenopterid	Minke whale	Unknown	Unknown	Unknown											30										Niæss, Haug, and Nilssen 1998
Cetacean	Mysticete	Balaenopterid	Minke whale	Unknown	Unknown	Unknown											12										Niæss, Haug, and Nilssen 1998
Cetacean	Mysticete	Balaenopterid	Minke whale	Unknown	Unknown	Unknown											35										Niæss, Haug, and Nilssen 1998
Cetacean	Mysticete	Balaenopterid	Minke whale	Unknown	Unknown	Unknown											12										Niæss, Haug, and Nilssen 1998
Cetacean	Mysticete	Balaenopterid	Minke whale	Unknown	Unknown	Unknown											44										Niæss, Haug, and Nilssen 1998
Cetacean	Mysticete	Balaenopterid	Fin/minke whale	Both	Subadult	4	4								61	24											Yamato et al. 2014
Cetacean	Mysticete	Balaenopterid	Sei whale	Male	Unknown	14	14								57.2	1.5											Borrell 1993
Cetacean	Mysticete	Balaenopterid	Sei whale	Female	Unknown	26	26								67.8	1.3											Borrell 1993
Cetacean	Mysticete	Balaenopterid	Sei whale	Both	Immature to Mature	12	12				5.8	2.2	8.7	3.5	53.6	2.8	6.9	1.8									Lockyer et al. 1985
Cetacean	Mysticete	Balaenopterid	Sei whale	Both	Immature to Mature	12	12								45.4	2.5	11.4	2.2									Lockyer et al. 1985
Cetacean	Mysticete	Balaenopterid	Sei whale	Both	Immature to Mature	12	12								39.2	4.1	6.1	0.9									Lockyer et al. 1985
Cetacean	Mysticete	Balaenopterid	Sei whale	Both	Immature to Mature	12	12								57.9	2.2	7.5	2									Lockyer et al. 1985
Cetacean	Mysticete	Balaenopterid	Sei whale	Both	Immature to Mature	12	12								58.8	3.6	5	1.1									Lockyer et al. 1985
Cetacean	Mysticete	Balaenopterid	Sei whale	Both	Immature to Mature	12	12								42.8	2.5	3.8	0.7									Lockyer et al. 1985
Cetacean	Mysticete	Balaenopterid	Sei whale	Both	Immature to Mature	12	12								70.5	1.2	15.3	2.6									Lockyer et al. 1985
Cetacean	Mysticete	Balaenopterid	Sei whale	Both	Immature to Mature	12	12								67.7	2.1	8.3	2									Lockyer et al. 1985
Cetacean	Mysticete	Balaenopterid	Sei whale	Both	Immature to Mature	12	12								53.9	5.1	8.5	1									Lockyer et al. 1985
Cetacean	Mysticete	Balaenopterid	Sei whale	Male	Mature	1	1	1					7.3		75.2		3.2										Bottino 1978
Cetacean	Mysticete	Balaenopterid	Sei whale	Female	Mature	1	1								76.3												Ackman et al. 1975
Cetacean	Mysticete	Balaenopterid	Sei whale	Female	Mature	1	1								66.66												Ackman et al. 1975
Cetacean	Mysticete	Balaenopterid	Sei whale	Female	Mature	1	1								88.89												Ackman et al. 1975
Cetacean	Mysticete	Balaenopterid	Sei whale	Male	Mature	5	5								73												Yasunaga and Fujise 2016
Cetacean	Mysticete	Balaenopterid	Sei whale	Male	Mature	1	1								49												Ackman et al. 1975b
Cetacean	Mysticete	Balaenopterid	Sei whale	Male	Mature	1	1								61												Ackman et al. 1975b
Cetacean	Mysticete	Balaenopterid	Sei whale	Female	Mature	1	1								40												Ackman et al. 1975b
Cetacean	Mysticete	Balaenopterid	Sei whale	Female	Mature	1	1								68.5												Ackman et al. 1975b
Cetacean	Mysticete	Balaenopterid	Sei whale	Female	Mature	1	1								39												Ackman et al. 1975b
Cetacean	Mysticete	Balaenopterid	Sei whale	Female	Mature	1	1								62.8												Ackman et al. 1975b
Cetacean	Mysticete	Balaenopterid	Sei whale	Male	Mature	1	1								29.8												Ackman et al. 1975b
Cetacean	Mysticete	Balaenopterid	Sei whale	Male	Mature	1	1								59.6												Ackman et al. 1975b
Cetacean	Mysticete	Balaenopterid	Sei whale	Male	Mature	1	1								38.4												Ackman et al. 1975b
Cetacean	Mysticete	Balaenopterid	Sei whale	Male	Mature	1	1								63.4												Ackman et al. 1975b
Cetacean	Mysticete	Balaenopterid	Sei whale	Female	Mature	1	1								52.5												Ackman et al. 1975b
Cetacean	Mysticete	Balaenopterid	Sei whale	Female	Mature	1	1								79												Ackman et al. 1975b
Cetacean	Mysticete	Balaenopterid	Sei whale	Male	Mature	1	1								49.4												Ackman et al. 1975b
Cetacean	Mysticete	Balaenopterid	Sei whale	Male	Mature	1	1								55.6												Ackman et al. 1975b
Cetacean	Mysticete	Balaenopterid	Sei whale	Male	Mature	1	1								35												Ackman et al. 1975b
Cetacean	Mysticete	Balaenopterid	Sei whale	Male	Mature	1	1								54												Ackman et al. 1975b
Cetacean	Mysticete	Balaenopterid	Sei whale	Female	Mature	1	1								36.3												Ackman et al. 1975b
Cetacean	Mysticete	Balaenopterid	Sei whale	Female	Mature	1	1								68.7												Ackman et al. 1975b
Cetacean	Mysticete	Balaenopterid	Sei whale	Female	Mature	1	1								28.8												Ackman et al. 1975b
Cetacean	Mysticete	Balaenopterid	Sei whale	Female	Mature	1	1								50.5												Ackman et al. 1975b
Cetacean	Mysticete	Balaenopterid	Sei whale	Male	Mature	1	1								22.9												Ackman et al. 1975b
Cetacean	Mysticete	Balaenopterid	Sei whale	Male	Mature	1	1								60.8												Ackman et al. 1975b
Cetacean	Mysticete	Balaenopterid	Sei whale	Male	Mature	1	1								32.1												Ackman et al. 1975b
Cetacean	Mysticete	Balaenopterid	Sei whale	Male	Mature	1	1								33												Ackman et al. 1975b
Cetacean	Mysticete	Balaenopterid	Sei whale	Male	Mature	5	5								57.9	4.92											Yasunaga and Fujise 2009
Cetacean	Mysticete	Balaenopterid	Sei whale	Male	Mature	5	5								59.3	8.57											Yasunaga and Fujise 2009
Cetacean	Mysticete	Balaenopterid	Sei whale	Male	Mature	5	5								64.6	6.97											Yasunaga and Fujise 2009
Cetacean	Mysticete	Balaenopterid	Humpback whale	Unknown	Unknown	Unknown	1								12												Das et al. 2015
Cetacean	Mysticete	Balaenopterid	Humpback whale	Unknown	Unknown	Unknown	1								84												Das et al. 2015
Cetacean	Mysticete	Balaenopterid	Minke whale	Male	Immature	7	7						12	0.7	38	8.6											Moon et al. 2010
Cetacean	Mysticete	Balaenopterid	Minke whale	Male	Mature	11	11						13	1.1	44	12											Moon et al. 2010
Cetacean	Mysticete	Balaenopterid	Minke whale	Female	Immature	9	9						12	0.9	32	10											Moon et al. 2010
Cetacean	Mysticete	Balaenopterid	Minke whale	Male	Mature	1	1								74												Aono et al. 1997
Cetacean	Mysticete	Balaenopterid	Minke whale	Male	Mature	1	1								74												Aono et al. 1997
Cetacean	Mysticete	Balaenopterid	Minke whale	Male	Mature	1	1								80												Aono et al. 1997
Cetacean	Mysticete	Balaenopterid	Minke whale	Male	Mature	1	1								79												Aono et al. 1997
Cetacean	Mysticete	Balaenopterid	Minke whale	Male	Mature	1	1								78												Aono et al. 1997
Cetacean	Mysticete	Balaenopterid	Minke whale	Male	Mature	1	1								85												Aono et al. 1997
Cetacean	Mysticete	Balaenopterid	Minke whale	Unknown	Unknown	30	30						4.1														Tanabe et al. 1984
Cetacean	Mysticete	Balaenopterid	Minke whale	Female	Unknown	13	13								56.9231	6.2976											Gauthier et al. 1997
Cetacean	Mysticete	Balaenopterid	Minke whale	Female	Unknown	12	12								63.5	7.00811											Gauthier et al. 1997
Cetacean	Mysticete	Balaenopterid	Minke whale	Female	Unknown	10	10								58.7	7.65223											Gauthier et al. 1997
Cetacean	Mysticete	Balaenopterid	Minke whale	Male	Mature	5	5								29.3												Yasunaga and Fujise 2016
Cetacean	Mysticete	Balaenopterid	Minke whale	Male	Mature	4	4								75.7	3.99											Yasunaga and Fujise 2009
Cetacean	Mysticete	Balaenopterid	Minke whale	Male	Mature	5	5								65.7	7.12											Yasunaga and Fujise 2009
Cetacean	Mysticete	Balaenopterid	Minke whale	Male	Mature	5	5								66.4	6.32											Yasunaga and Fujise 2009
Cetacean	Mysticete	Balaenopterid	Minke whale	Female	Mature	7		7							20.35		2.35	2.47									Víkingsson et al. 2013
Cetacean	Mysticete	Balaenopterid	Minke whale	Female	Mature	7		7									11.04	10.72									Víkingsson et al. 2013
Cetacean	Mysticete	Balaenopterid	Minke whale	Female	Mature	58		58									12.1	8.29									Víkingsson et al. 2013
Cetacean	Mysticete	Balaenopterid	Minke whale	Female	Mature	7		7									1.88	2.09									Víkingsson et al. 2013
Cetacean	Mysticete	Balaenopterid	Minke whale	Female	Mature	6		6									3.73	3.29									Víkingsson et al. 2013
Cetacean	Mysticete	Balaenopterid	Minke whale	Female	Mature	7		7									3.05	2.55									Víkingsson et al. 2013
Cetacean	Mysticete	Balaenopterid	Minke whale	Female	Mature	7		7									1.85	1.59									Víkingsson et al. 2013
Cetacean	Mysticete	Balaenopterid	Minke whale	Female	Mature	6		6									7.85	8.59									Víkingsson et al. 2013
Cetacean	Mysticete	Balaenopterid	Minke whale	Female	Mature	6									20.35	1.7											Víkingsson et al. 2013
Cetacean	Mysticete	Balaenopterid	Minke whale	Female	Mature	7	7								16.31	5.74											Víkingsson et al. 2013
Cetacean	Mysticete	Balaenopterid	Minke whale	Female	Mature	7	7								14.09	4.48											Víkingsson et al. 2013
Cetacean	Mysticete	Balaenopterid	Minke whale	Female	Mature	59	59								5.89	3.19											Víkingsson et al. 2013
Cetacean	Mysticete	Balaenopterid	Minke whale	Female	Mature	7	7								12.86	3.29											Víkingsson et al. 2013
Cetacean	Mysticete	Balaenopterid	Minke whale	Female	Mature	6	6								11.36	3.49											Víkingsson et al. 2013
Cetacean	Mysticete	Balaenopterid	Minke whale	Female	Mature	7	7								11.08	4.54											Víkingsson et al. 2013
Cetacean	Mysticete	Balaenopterid	Minke whale	Female	Mature	7	7								12.98	5.32											Víkingsson et al. 2013
Cetacean	Mysticete	Balaenopterid	Minke whale	Female	Mature	6	6								10.75	4.69											Víkingsson et al. 2013
Cetacean	Mysticete	Balaenopterid	Minke whale	Female	Mature	6 (heart) 7 (liver, kidney)					15.23	0.47	20.09	0.53					18.33	0.82							Víkingsson et al. 2013
Cetacean	Mysticete	Balaenopterid	Minke whale	Male	Immature	3	3								81.02	5.63											Víkingsson et al. 2013
Cetacean	Mysticete	Balaenopterid	Minke whale	Male	Mature	75	75								64.86	24.75											Víkingsson et al. 2013
Cetacean	Mysticete	Balaenopterid	Minke whale	Male	Pubertal	6	6								73.56	28.01											Víkingsson et al. 2013
Cetacean	Mysticete	Balaenopterid	Minke whale	Female	Anoestrous	5	5								68.47	16.71											Víkingsson et al. 2013
Cetacean	Mysticete	Balaenopterid	Minke whale	Female	Immature	20	20								77.91	9.6											Víkingsson et al. 2013
Cetacean	Mysticete	Balaenopterid	Minke whale	Female	Mature	59	59								76.02	16.3											Víkingsson et al. 2013
Cetacean	Mysticete	Balaenopterid	Minke whale	Male	Immature	5		5									4.2	3.84									Víkingsson et al. 2013
Cetacean	Mysticete	Balaenopterid	Minke whale	Male	Mature	70		70									8.29	8.11									Víkingsson et al. 2013
Cetacean	Mysticete	Balaenopterid	Minke whale	Male	Pubertal	5		5									14.39	11.11									Víkingsson et al. 2013
Cetacean	Mysticete	Balaenopterid	Minke whale	Female	Anoestrous	6		6									4	1.9									Víkingsson et al. 2013
Cetacean	Mysticete	Balaenopterid	Minke whale	Female	Immature	18		18									5.82	4.69									Víkingsson et al. 2013
Cetacean	Mysticete	Balaenopterid	Minke whale	Female	Mature	58		58									12.1	8.29									Víkingsson et al. 2013
Cetacean	Mysticete	Balaenopterid	Minke whale	Unknown	Unknown	9	9								46												Kvadsheim et al. 1996
Cetacean	Mysticete	Balaenopterid	Minke whale	Unknown	Unknown	9	9								83												Kvadsheim et al. 1996
Cetacean	Mysticete	Balaenopterid	Minke whale	Unknown	Unknown	9	9								72												Kvadsheim et al. 1996
Cetacean	Mysticete	Balaenopterid	Minke whale	Unknown	Unknown	9	9								96												Kvadsheim et al. 1996
Cetacean	Mysticete	Balaenopterid	Minke whale	Unknown	Unknown	9	9								68												Kvadsheim et al. 1996
Cetacean	Mysticete	Balaenopterid	Minke whale	Unknown	Unknown	9	9								88												Kvadsheim et al. 1996
Cetacean	Mysticete	Balaenopterid	Minke whale	Unknown	Unknown	9	9								42												Kvadsheim et al. 1996
Cetacean	Mysticete	Balaenopterid	Minke whale	Unknown	Unknown	9	9								66												Kvadsheim et al. 1996
Cetacean	Odontocete	Delphinid	Atlantic spotted dolphin	Male	Calf	2							6.6	3.81838													Watanabe et al. 2000
Cetacean	Odontocete	Delphinid	Atlantic spotted dolphin	Male	Immature	1	1								19												Kajiwara et al. 2004
Cetacean	Odontocete	Delphinid	Atlantic spotted dolphin	Male	Mature	1	1								18												Kajiwara et al. 2004
Cetacean	Odontocete	Delphinid	Atlantic spotted dolphin	Not reported	Not reported	3	3								48.4	11.7											Koopman 2007
Cetacean	Odontocete	Delphinid	Atlantic spotted dolphin	Not reported	Not reported	3	3								54.3	9.9											Koopman 2007
Cetacean	Odontocete	Delphinid	Atlantic spotted dolphin	Male	Mature	2	2								54.8	9.97											Yogui et al. 2011
Cetacean	Odontocete	Delphinid	Atlantic spotted dolphin	Both	Calf to Mature	9	9								62	5.25											Leonel et al. 2012
Cetacean	Odontocete	Delphinid	Atlantic spotted dolphin	Both	Mature	21	21								56.02	2.93											Isobe et al. 2009
Cetacean	Odontocete	Delphinid	Atlantic spotted dolphin	Male	Unknown	34	34								11.4	7.03											Mendez-Fernandez et al. 2018
Cetacean	Odontocete	Delphinid	Atlantic spotted dolphin	Female	Unknown	20	20								15.1	13.9											Mendez-Fernandez et al. 2018
Cetacean	Odontocete	Delphinid	Atlantic spotted dolphin	Male	Unknown	6	6								47.5	15.2											Mendez-Fernandez et al. 2018
Cetacean	Odontocete	Delphinid	Atlantic spotted dolphin	Female	Unknown	4	4								64	14.3											Mendez-Fernandez et al. 2018
Cetacean	Odontocete	Delphinid	Atlantic spotted dolphin	Unknown	Unknown	1	1								26.4												Mendez-Fernandez et al. 2018
Cetacean	Odontocete	Delphinid	Atlantic spotted dolphin	Female	Unknown	1	1								13.4												Mendez-Fernandez et al. 2018
Cetacean	Odontocete	Delphinid	Atlantic spotted dolphin	Male	Unknown	25	25								20.4	13.4											Mendez-Fernandez et al. 2018
Cetacean	Odontocete	Delphinid	Atlantic spotted dolphin	Female	Unknown	21	21								25.7	23.7											Mendez-Fernandez et al. 2018
Cetacean	Odontocete	Delphinid	Atlantic spotted dolphin	Unknown	Unknown	3	3								21	8.9											Mendez-Fernandez et al. 2018
Cetacean	Odontocete	Delphinid	Atlantic white-sided dolphin	Unknown	Unknown	2 (kidney) 6 (liver, blubber) 2 (lung)	6				1.2		4.1	1.5	43.8	17.2					0.2						Weisbrod et al 2001
Cetacean	Odontocete	Delphinid	Atlantic white-sided dolphin	Unknown	Unknown	48 (blubber)/16(liver)	48						2.54875	0.137692	71.5979	1.47587											Peck et al. 2008
Cetacean	Odontocete	Delphinid	Atlantic white-sided dolphin	Male	Unknown	8	8								80.3	5											Borrell 1993
Cetacean	Odontocete	Delphinid	Atlantic white-sided dolphin	Female	Unknown	5	5								83.7	3.7											Borrell 1993
Cetacean	Odontocete	Delphinid	Atlantic white-sided dolphin	Both	Multiple	24	24								67.8008	2.51321											McKenzie et al. 1997
Cetacean	Odontocete	Delphinid	Atlantic white-sided dolphin	Unknown	Unknown	1	1								85.19												Troisi et al. 2018
Cetacean	Odontocete	Delphinid	Bottlenose dolphin	Female	Adult	1	1		13.4						96.1		2										Duinker et al 1989
Cetacean	Odontocete	Delphinid	Bottlenose dolphin	Both	Neonate	5	5								57												Struntz et al 2004
Cetacean	Odontocete	Delphinid	Bottlenose dolphin	Both	Juvenile	4	4								74												Struntz et al 2004
Cetacean	Odontocete	Delphinid	Bottlenose dolphin	Both	Subadult	4	4								57												Struntz et al 2004
Cetacean	Odontocete	Delphinid	Bottlenose dolphin	Both	Adult	6	6								68												Struntz et al 2004
Cetacean	Odontocete	Delphinid	Bottlenose dolphin	Male	Not reported	2	2								33	3											Lailson-Brito et al. 2012
Cetacean	Odontocete	Delphinid	Bottlenose dolphin	Male	Calf	1	1								45												Karuppiah et al. 2005
Cetacean	Odontocete	Delphinid	Bottlenose dolphin	Female	Immature	1	1								50												Karuppiah et al. 2005
Cetacean	Odontocete	Delphinid	Bottlenose dolphin	Male	Mature	1	1								42												Karuppiah et al. 2005
Cetacean	Odontocete	Delphinid	Bottlenose dolphin	Female	Mature	1	1								43												Karuppiah et al. 2005
Cetacean	Odontocete	Delphinid	Bottlenose dolphin	Both	Juvenile	29	29								28.3												Hansen et al. 2004
Cetacean	Odontocete	Delphinid	Bottlenose dolphin	Male	Adult	5	5								29.5												Hansen et al. 2004
Cetacean	Odontocete	Delphinid	Bottlenose dolphin	Female	Adult	6	6								30												Hansen et al. 2004
Cetacean	Odontocete	Delphinid	Bottlenose dolphin	Both	Juvenile	2	2								31												Hansen et al. 2004
Cetacean	Odontocete	Delphinid	Bottlenose dolphin	Male	Adult	4	4								19.9												Hansen et al. 2004
Cetacean	Odontocete	Delphinid	Bottlenose dolphin	Female	Adult	5	5								29.7												Hansen et al. 2004
Cetacean	Odontocete	Delphinid	Bottlenose dolphin	Male	Adult	9	9								39.4												Hansen et al. 2004
Cetacean	Odontocete	Delphinid	Bottlenose dolphin	Female	Adult	2	2								46.8												Hansen et al. 2004
Cetacean	Odontocete	Delphinid	Bottlenose dolphin	Both	Juvenile and adult	6							9.2	5.70251													Watanabe et al. 2000
Cetacean	Odontocete	Delphinid	Bottlenose dolphin	Both	Not reported	7	7								61.19	22.88											Borrell et al. 2006
Cetacean	Odontocete	Delphinid	Bottlenose dolphin	Both	Not reported	6	6								67.34	15.21											Borrell et al. 2006
Cetacean	Odontocete	Delphinid	Bottlenose dolphin	Both	Not reported	7	7								36.90	18.52											Borrell et al. 2006
Cetacean	Odontocete	Delphinid	Bottlenose dolphin	Both	Not reported	7	7								51.65	11.14											Borrell et al. 2006
Cetacean	Odontocete	Delphinid	Bottlenose dolphin	Both	Not reported	5	5								41.12	13.5											Borrell et al. 2006
Cetacean	Odontocete	Delphinid	Bottlenose dolphin	Not reported	Not reported	22	22								69.8	3.3											Koopman 2007
Cetacean	Odontocete	Delphinid	Bottlenose dolphin	Not reported	Not reported	22	22								59.6	3.5											Koopman 2007
Cetacean	Odontocete	Delphinid	Bottlenose dolphin	Both	Fetus	7	7								35.06	6.09											Dunkin et al. 2005
Cetacean	Odontocete	Delphinid	Bottlenose dolphin	Both	Neonate	8	8								55.82	2.86											Dunkin et al. 2005
Cetacean	Odontocete	Delphinid	Bottlenose dolphin	Both	Juvenile	7	7								69.72	4.08											Dunkin et al. 2005
Cetacean	Odontocete	Delphinid	Bottlenose dolphin	Both	Sub-adult	8	8								62.59	2.31											Dunkin et al. 2005
Cetacean	Odontocete	Delphinid	Bottlenose dolphin	Both	Adult	6	6								54.31	4.88											Dunkin et al. 2005
Cetacean	Odontocete	Delphinid	Bottlenose dolphin	Female	Mature	4	4								69.20	5.73											Dunkin et al. 2005
Cetacean	Odontocete	Delphinid	Bottlenose dolphin	Both	Adult (emaciated)	3	3								28.22	9.14											Dunkin et al. 2005
Cetacean	Odontocete	Delphinid	Bottlenose dolphin	Both	Immature to Mature	4 (3 for Liver)	4		5.785	0.572618	2.0395	0.6338614	0.75	0.25	42.05	12.44726	0.69	0.168015	2.2425	0.453052	0.716	0.230525					Yordy et al. 2010
Cetacean	Odontocete	Delphinid	Bottlenose dolphin	Not reported	Not reported	19	19								22												Balmer et al. 2015
Cetacean	Odontocete	Delphinid	Bottlenose dolphin	Not reported	Not reported	19	19								25												Balmer et al. 2015
Cetacean	Odontocete	Delphinid	Bottlenose dolphin	Not reported	Not reported	14	14								27												Balmer et al. 2015
Cetacean	Odontocete	Delphinid	Bottlenose dolphin	Not reported	Not reported	16	16								27												Balmer et al. 2015
Cetacean	Odontocete	Delphinid	Bottlenose dolphin	Not reported	Not reported	24	24								25												Balmer et al. 2015
Cetacean	Odontocete	Delphinid	Bottlenose dolphin	Not reported	Not reported	16	16								15												Balmer et al. 2015
Cetacean	Odontocete	Delphinid	Bottlenose dolphin	Both	Multiple	111	111								36	10											Fair et al. 2007
Cetacean	Odontocete	Delphinid	Bottlenose dolphin	Both	Subadult	38	38								49.3	1.9											Montie et al. 2008
Cetacean	Odontocete	Delphinid	Bottlenose dolphin	Both	Subadult	36	36								34.2	1.7											Montie et al. 2008
Cetacean	Odontocete	Delphinid	Bottlenose dolphin	Both	Fetus	7	7								36.5	4.35											Dunkin et al. 2010
Cetacean	Odontocete	Delphinid	Bottlenose dolphin	Both	Neonate	8	8								55.8	4.7											Dunkin et al. 2010
Cetacean	Odontocete	Delphinid	Bottlenose dolphin	Both	Juvenile	7	7								69.7	5.14											Dunkin et al. 2010
Cetacean	Odontocete	Delphinid	Bottlenose dolphin	Both	Subadult	8	8								62.03	4.35											Dunkin et al. 2010
Cetacean	Odontocete	Delphinid	Bottlenose dolphin	Both	Adult	6	6								54.3	4.7											Dunkin et al. 2010
Cetacean	Odontocete	Delphinid	Bottlenose dolphin	Female	Mature	4	4								69.2	5.76											Dunkin et al. 2010
Cetacean	Odontocete	Delphinid	Bottlenose dolphin	Both	Emaciated Adult	5	5								28.2	5.76											Dunkin et al. 2010
Cetacean	Odontocete	Delphinid	Bottlenose dolphin	Unknown	Unknown	6	6								39.4												McLelland et al. 2012
Cetacean	Odontocete	Delphinid	Bottlenose dolphin	Unknown	Unknown	6	6								59.9												McLelland et al. 2012
Cetacean	Odontocete	Delphinid	Bottlenose dolphin	Unknown	Unknown	6	6								42												McLelland et al. 2012
Cetacean	Odontocete	Delphinid	Bottlenose dolphin	Unknown	Unknown	Unknown	1								2												Das et al. 2015
Cetacean	Odontocete	Delphinid	Bottlenose dolphin	Unknown	Unknown	Unknown	1								46												Das et al. 2015
Cetacean	Odontocete	Delphinid	Bottlenose dolphin	Both	Mature	4	4								57.25	6.76233											Tanabe et al. 1993
Cetacean	Odontocete	Delphinid	Bottlenose dolphin	Both	Juvenile	24	24								38												Fair et al. 2010
Cetacean	Odontocete	Delphinid	Bottlenose dolphin	Female	Mature	15	15								37.9												Fair et al. 2010
Cetacean	Odontocete	Delphinid	Bottlenose dolphin	Male	Mature	33	33								32.4												Fair et al. 2010
Cetacean	Odontocete	Delphinid	Bottlenose dolphin	Both	Juvenile	20	20								45.5												Fair et al. 2010
Cetacean	Odontocete	Delphinid	Bottlenose dolphin	Female	Mature	11	11								38.6												Fair et al. 2010
Cetacean	Odontocete	Delphinid	Bottlenose dolphin	Male	Mature	36	36								32.6												Fair et al. 2010
Cetacean	Odontocete	Delphinid	Bottlenose dolphin	Unknown	Unknown	5	5								47												Tittlemier et al. 2002
Cetacean	Odontocete	Delphinid	Bottlenose dolphin	Male	Mature	24	24								25.12												Balmer et al. 2011
Cetacean	Odontocete	Delphinid	Bottlenose dolphin	Male	Mature	18	18								27.9												Balmer et al. 2011
Cetacean	Odontocete	Delphinid	Bottlenose dolphin	Male	Mature	32	32								23.57												Balmer et al. 2011
Cetacean	Odontocete	Delphinid	Bottlenose dolphin	Female	Mature	10	10								32.8												Balmer et al. 2011
Cetacean	Odontocete	Delphinid	Bottlenose dolphin	Female	Mature	4	4								28.61												Balmer et al. 2011
Cetacean	Odontocete	Delphinid	Bottlenose dolphin	Female	Mature	14	14								36.44												Balmer et al. 2011
Cetacean	Odontocete	Delphinid	Bottlenose dolphin	Male	Unknown	3	3								50												Kucklick et al. 2011
Cetacean	Odontocete	Delphinid	Bottlenose dolphin	Male	Unknown	3	3								51.5												Kucklick et al. 2011
Cetacean	Odontocete	Delphinid	Bottlenose dolphin	Male	Unknown	2	2								60.6												Kucklick et al. 2011
Cetacean	Odontocete	Delphinid	Bottlenose dolphin	Male	Unknown	3	3								56.2												Kucklick et al. 2011
Cetacean	Odontocete	Delphinid	Bottlenose dolphin	Male	Unknown	20	20								32.1												Kucklick et al. 2011
Cetacean	Odontocete	Delphinid	Bottlenose dolphin	Male	Unknown	37	37								22												Kucklick et al. 2011
Cetacean	Odontocete	Delphinid	Bottlenose dolphin	Male	Unknown	38	38								23.9												Kucklick et al. 2011
Cetacean	Odontocete	Delphinid	Bottlenose dolphin	Male	Unknown	15	15								26.4												Kucklick et al. 2011
Cetacean	Odontocete	Delphinid	Bottlenose dolphin	Male	Unknown	15	15								26.4												Kucklick et al. 2011
Cetacean	Odontocete	Delphinid	Bottlenose dolphin	Male	Unknown	46	46								36.7												Kucklick et al. 2011
Cetacean	Odontocete	Delphinid	Bottlenose dolphin	Male	Unknown	5	5								15.7												Kucklick et al. 2011
Cetacean	Odontocete	Delphinid	Bottlenose dolphin	Male	Unknown	20	20								30.4												Kucklick et al. 2011
Cetacean	Odontocete	Delphinid	Bottlenose dolphin	Male	Unknown	38	38								32.3												Kucklick et al. 2011
Cetacean	Odontocete	Delphinid	Bottlenose dolphin	Male	Unknown	55	55								29.2												Kucklick et al. 2011
Cetacean	Odontocete	Delphinid	Bottlenose dolphin	Unknown	Unknown	1	1								36.5												Johnson-Restrepo et al. 2005
Cetacean	Odontocete	Delphinid	Bottlenose dolphin	Unknown	Unknown	1	1								34.6												Johnson-Restrepo et al. 2005
Cetacean	Odontocete	Delphinid	Bottlenose dolphin	Unknown	Unknown	1	1								39												Johnson-Restrepo et al. 2005
Cetacean	Odontocete	Delphinid	Bottlenose dolphin	Male	Mature	16	16								18.1	12											Damseaux et al. 2017
Cetacean	Odontocete	Delphinid	Bottlenose dolphin	Female	Mature	8	8								27.6	11.4											Damseaux et al. 2017
Cetacean	Odontocete	Delphinid	Bottlenose dolphin	Male	Mature	11	11								7.4	5.2											Damseaux et al. 2017
Cetacean	Odontocete	Delphinid	Bottlenose dolphin	Female	Mature	8	8								6.8	2.8											Damseaux et al. 2017
Cetacean	Odontocete	Delphinid	Bottlenose dolphin	Male	Mature	1	1								73.6												Yogui et al. 2011
Cetacean	Odontocete	Delphinid	Bottlenose dolphin	Male	Unknown	47	47								11	6											Zanuttini et al. 2019
Cetacean	Odontocete	Delphinid	Bottlenose dolphin	Female	Unknown	11	11								11	4											Zanuttini et al. 2019
Cetacean	Odontocete	Delphinid	Bottlenose dolphin	Both	Multiple	9	9								45.9	7											Storelli and Marcotrigiano 2003
Cetacean	Odontocete	Delphinid	Bottlenose dolphin	Unknown	Unknown	3	3								37.9	22.4											Bachman et al. 2014
Cetacean	Odontocete	Delphinid	Bottlenose dolphin	Unknown	Unknown								9.98				7.47										Lavandier et al. 2019
Cetacean	Odontocete	Delphinid	Bottlenose dolphin	Female	Mature	1	1		7.69		2.85		13.8						3.02		0.63						Storelli and Marcotrigiano 2000
Cetacean	Odontocete	Delphinid	Bottlenose dolphin	Unknown	Neonate	1	1		7.95		5.9		8.37						2.81		0.63						Storelli and Marcotrigiano 2000
Cetacean	Odontocete	Delphinid	Bottlenose dolphin	Unknown	Calf	1	1		3.78		4.31		2.33						4.88		1.29						Storelli and Marcotrigiano 2000
Cetacean	Odontocete	Delphinid	Bottlenose dolphin	Both	Neonate to mature	13 (blubber) 10 (liver) 7 (kidney)	13				0.5	0.5	3	6	33	20											Romanic et al. 2014
Cetacean	Odontocete	Delphinid	Bottlenose dolphin	Male	Sub-adult to adult	20	20								29												Balmer et al. 2018
Cetacean	Odontocete	Delphinid	Bottlenose dolphin	Male	Sub-adult to adult	46	46								26												Balmer et al. 2018
Cetacean	Odontocete	Delphinid	Bottlenose dolphin	Male	Sub-adult to adult	13	13								26												Balmer et al. 2018
Cetacean	Odontocete	Delphinid	Bottlenose dolphin	Male	Immature	19	19								44.2	12.7											Yordy et al. 2010b
Cetacean	Odontocete	Delphinid	Bottlenose dolphin	Female	Immature	22	22								43.2	11.7											Yordy et al. 2010b
Cetacean	Odontocete	Delphinid	Bottlenose dolphin	Male	Mature	16	16								20	10.5											Yordy et al. 2010b
Cetacean	Odontocete	Delphinid	Bottlenose dolphin	Female	Mature	31	31								37.1	11.7											Yordy et al. 2010b
Cetacean	Odontocete	Delphinid	Bottlenose dolphin	Both	Immature	33	33								47.3												Yordy et al. 2010c
Cetacean	Odontocete	Delphinid	Bottlenose dolphin	Male	Mature	9	9								25.9												Yordy et al. 2010c
Cetacean	Odontocete	Delphinid	Bottlenose dolphin	Female	Mature	14	14								39.7												Yordy et al. 2010c
Cetacean	Odontocete	Delphinid	Clymene's dolphin	Not reported	Not reported	6	6								61.6	.6											Koopman 2007
Cetacean	Odontocete	Delphinid	Clymene's dolphin	Not reported	Not reported	6	6								77	7.3											Koopman 2007
Cetacean	Odontocete	Delphinid	Common dolphin	Female	Unknown	1	1		8.7		6		2.5		93.9		1.2		3.5								Duinker et al 1989
Cetacean	Odontocete	Delphinid	Common dolphin	Female	Adult	1	1								57												Borell and Aguilar 2005
Cetacean	Odontocete	Delphinid	Common dolphin	Both	Calf	1	1								73												Borell and Aguilar 2005
Cetacean	Odontocete	Delphinid	Common dolphin	Not reported	Not reported	3	3								67												Minh et al. 2000
Cetacean	Odontocete	Delphinid	Common dolphin	Female	Mature	6	6								52.00000	5.11859											Stockin et al. 2007
Cetacean	Odontocete	Delphinid	Common dolphin	Male	Mature	11	11								58.36364	3.32558											Stockin et al. 2007
Cetacean	Odontocete	Delphinid	Common dolphin	Male	Unknown	2	2								57.50000	0.5											Stockin et al. 2007
Cetacean	Odontocete	Delphinid	Common dolphin	Female	Unknown	42	42								83.37	0.886828											Law et al. 2013
Cetacean	Odontocete	Delphinid	Common dolphin	Not reported	Not reported	13	13								56.2	4.5											Koopman 2007
Cetacean	Odontocete	Delphinid	Common dolphin	Not reported	Not reported	13	13								52.1	3.4											Koopman 2007
Cetacean	Odontocete	Delphinid	Common dolphin	Both	Immature	30	30								64.08	11.78											Tornero et al. 2006
Cetacean	Odontocete	Delphinid	Common dolphin	Male	Mature	31	31								59.11	8.28											Tornero et al. 2006
Cetacean	Odontocete	Delphinid	Common dolphin	Female	Mature	13	13								58.21	11.55											Tornero et al. 2006
Cetacean	Odontocete	Delphinid	Common dolphin	Male	Mature	12	12								65.6417	4.84692											Durante et al. 2016
Cetacean	Odontocete	Delphinid	Common dolphin	Unknown	Unknown	1	1								80.85												Troisi et al. 2018
Cetacean	Odontocete	Delphinid	Dusky dolphin	Not reported	Not reported	11	11								57	4.9											Koopman 2007
Cetacean	Odontocete	Delphinid	False killer whale	Female	Not reported	1	1								18												Lailson-Brito et al. 2012
Cetacean	Odontocete	Delphinid	False killer whale	Male	Mature	2	2								89												Jarman et al. 1996
Cetacean	Odontocete	Delphinid	False killer whale	Both	Not reported	Not reported	1								93												Jarman et al. 1996
Cetacean	Odontocete	Delphinid	False killer whale	Unknown	Unknown	1	1								46.5												Bachman et al. 2014
Cetacean	Odontocete	Platanistid	Franciscana	Female	Immature	8	8								87												Kajiwara et al. 2004
Cetacean	Odontocete	Platanistid	Franciscana	Female	Mature	2	2								79												Kajiwara et al. 2004
Cetacean	Odontocete	Platanistid	Franciscana	Male	Immature	11	11								87												Kajiwara et al. 2004
Cetacean	Odontocete	Platanistid	Franciscana	Male	Mature	5	5								80												Kajiwara et al. 2004
Cetacean	Odontocete	Platanistid	Franciscana	Male	Immature and Mature	4	4								83.7	2.79											Yogui et al. 2011
Cetacean	Odontocete	Platanistid	Franciscana	Female	Multiple	4	4								85.2	6.82											Yogui et al. 2011
Cetacean	Odontocete	Delphinid	Fraser's/spinner dolphin	Unknown	Unknown	5	5								54.2												Tittlemier et al. 2002
Cetacean	Odontocete	Delphinid	Fraser's dolphin	Not reported	Not reported	3	3								70												Minh et al. 2000
Cetacean	Odontocete	Delphinid	Fraser's dolphin	Not reported	Not reported	2	2								66												Minh et al. 2000
Cetacean	Odontocete	Delphinid	Fraser's dolphin	Both	Not reported	4	4								16	6											Lailson-Brito et al. 2012
Cetacean	Odontocete	Delphinid	Fraser's dolphin	Not reported	Not reported	1	1								35.8												Koopman 2007
Cetacean	Odontocete	Delphinid	Fraser's dolphin	Not reported	Not reported	1	1								59.1												Koopman 2007
Cetacean	Odontocete	Delphinid	Fraser's dolphin	Male	Mature	3	3								44.5	6.79289											Durante et al. 2016
Cetacean	Odontocete	Delphinid	Guiana dolphin	Female	Immature	4	4								81												Kajiwara et al. 2004
Cetacean	Odontocete	Delphinid	Guiana dolphin	Female	Mature	5	5								55												Kajiwara et al. 2004
Cetacean	Odontocete	Delphinid	Guiana dolphin	Male	Immature	9	9								76												Kajiwara et al. 2004
Cetacean	Odontocete	Delphinid	Guiana dolphin	Male	Mature	8	8								72												Kajiwara et al. 2004
Cetacean	Odontocete	Delphinid	Guiana dolphin	Female	Immature	5	5								59.60000	12.882546											Santos-Neto et al. 2014
Cetacean	Odontocete	Delphinid	Guiana dolphin	Male	Immature	5	5								54.40000	9.760123											Santos-Neto et al. 2014
Cetacean	Odontocete	Delphinid	Guiana dolphin	Unknown	Immature	1	1								26.00000												Santos-Neto et al. 2014
Cetacean	Odontocete	Delphinid	Guiana dolphin	Female	Mature	7	7								52.42857	7.714727											Santos-Neto et al. 2014
Cetacean	Odontocete	Delphinid	Guiana dolphin	Male	Mature	7	7								52.85714	4.973399											Santos-Neto et al. 2014
Cetacean	Odontocete	Delphinid	Guiana dolphin	Male	Mature	5	5								67.8	6.31											Yogui et al. 2011
Cetacean	Odontocete	Delphinid	Guiana dolphin	Female	Mature	4	4								70.1	9.19											Yogui et al. 2011
Cetacean	Odontocete	Delphinid	Guiana dolphin	Both	Immature and Mature	3	3								20												Alonso et al. 2010
Cetacean	Odontocete	Delphinid	Guiana dolphin	Both	Immature and Mature	3	3								50												Alonso et al. 2010
Cetacean	Odontocete	Delphinid	Guiana dolphin	Male	Immature and Mature	3	3								20												Alonso et al. 2010
Cetacean	Odontocete	Delphinid	Guiana dolphin	Male	Immature and Mature	3	3								33												Alonso et al. 2010
Cetacean	Odontocete	Delphinid	Hector's dolphin	Female	Not reported	15	15								85.1733	3.26532											Stockin et al. 2010
Cetacean	Odontocete	Delphinid	Hector's dolphin	Male	Not reported	12	12								87.5	1.87103											Stockin et al. 2010
Cetacean	Odontocete	Delphinid	Hector's dolphin	Not reported	Not reported	8	8								83.5	3.2											Koopman 2007
Cetacean	Odontocete	Delphinid	Hector's dolphin	Not reported	Not reported	11	11								85.1	2.3											Koopman 2007
Cetacean	Odontocete	Delphinid	Hector's dolphin	Unknown	Unknown	5	5								50.6												Tittlemier et al. 2002
Cetacean	Odontocete	Delphinid	Indo-Pacific bottlenose dolphin	Male	Fetus	1	1								29.7												Mwevura et al. 2010
Cetacean	Odontocete	Delphinid	Indo-Pacific bottlenose dolphin	Female	Immature	4	4								36.35	1.666583											Mwevura et al. 2010
Cetacean	Odontocete	Delphinid	Indo-Pacific bottlenose dolphin	Male	Immature	5	5								34.32	1.547062											Mwevura et al. 2010
Cetacean	Odontocete	Delphinid	Indo-Pacific bottlenose dolphin	Female	Mature	4	4								39.85	2.439091											Mwevura et al. 2010
Cetacean	Odontocete	Delphinid	Indo-Pacific bottlenose dolphin	Male	Mature	4	4								43.525	1.961876											Mwevura et al. 2010
Cetacean	Odontocete	Delphinid	Indo-Pacific humpback dolphin	Not reported	Not reported	7	7								46												Minh et al. 2000
Cetacean	Odontocete	Delphinid	Indo-Pacific humpback dolphin	Male	Mature	1	1								55												Karuppiah et al. 2005
Cetacean	Odontocete	Delphinid	Indo-Pacific humpback dolphin	Female	Not reported	2	2								46.500	28.5											Ramu et al. 2005
Cetacean	Odontocete	Delphinid	Indo-Pacific humpback dolphin	Male	Not reported	8	8								29.625	4.765716											Ramu et al. 2005
Cetacean	Odontocete	Delphinid	Indo-Pacific humpback dolphin	Unknown	Not reported	5	5								31.84	9.385393											Ramu et al. 2005
Cetacean	Odontocete	Delphinid	Indo-Pacific humpback dolphin	Both	Juvenile and Mature	45	45								46.7	19.7											Gui et al. 2014
Cetacean	Odontocete	Delphinid	Indo-Pacific humpback dolphin	Unknown	Unknown	1	1								39.3												Tittlemier et al. 2002
Cetacean	Odontocete	Delphinid	Indo-Pacific humpback dolphin	Both	Mature	15	15								17.4033	2.2242											Wu et al. 2013
Cetacean	Odontocete	Delphinid	Indo-Pacific humpback dolphin	Unknown	Unknown	7	7								36												Sun et al. 2020
Cetacean	Odontocete	Delphinid	Indo-Pacific humpback dolphin	Unknown	Unknown	7	7								86.9												Sun et al. 2020
Cetacean	Odontocete	Delphinid	Indo-Pacific humpback dolphin	Both	Calf and Mature	8	8								51.8571	8.92943											Parsons and Chan 1998
Cetacean	Odontocete	Delphinid	Irrawaddy dolphin	Male	Juvenile	1	1				37		49		53		12										Kannan et al. 2005
Cetacean	Odontocete	Delphinid	Irrawaddy dolphin	Female	Mature	1	1				5.9		4.2		13		16										Kannan et al. 2005
Cetacean	Odontocete	Delphinid	Irrawaddy dolphin	Male	Mature	1	1								17												Kannan et al. 2005
Cetacean	Odontocete	Delphinid	Irrawaddy dolphin	Female	Mature	1	1								22												Kannan et al. 2005
Cetacean	Odontocete	Delphinid	Killer whale	Female	Not reported	1	1								44												Lailson-Brito et al. 2012
Cetacean	Odontocete	Delphinid	Killer whale	Multiple	Not reported	64	64								28	9.8											Ylitalo et al. 2001
Cetacean	Odontocete	Delphinid	Killer whale	Multiple	Not reported	13	13								24	9.5											Ylitalo et al. 2001
Cetacean	Odontocete	Delphinid	Killer whale	Both	Neonate to mature	6	6								91												Jarman et al. 1996
Cetacean	Odontocete	Delphinid	Killer whale	Female	Not reported	1	1								31	16											Krahn et al. 2004
Cetacean	Odontocete	Delphinid	Killer whale	Female	Not reported	1	1								25	12											Krahn et al. 2004
Cetacean	Odontocete	Delphinid	Killer whale	Female	Not reported	1	1								40	5											Krahn et al. 2004
Cetacean	Odontocete	Delphinid	Killer whale	Female	Not reported	1	1								37	18											Krahn et al. 2004
Cetacean	Odontocete	Delphinid	Killer whale	Female	Not reported	1	1								35	5											Krahn et al. 2004
Cetacean	Odontocete	Delphinid	Killer whale	Female	Not reported	1	1								10												Krahn et al. 2004
Cetacean	Odontocete	Delphinid	Killer whale	Female	Not reported	1	1								9												Krahn et al. 2004
Cetacean	Odontocete	Delphinid	Killer whale	Female	Not reported	1	1								8.3												Krahn et al. 2004
Cetacean	Odontocete	Delphinid	Killer whale	Female	Not reported	1	1								51	11											Krahn et al. 2004
Cetacean	Odontocete	Delphinid	Killer whale	Female	Not reported	1	1								50	13											Krahn et al. 2004
Cetacean	Odontocete	Delphinid	Killer whale	Male	Not reported	1	1								29	4											Krahn et al. 2004
Cetacean	Odontocete	Delphinid	Killer whale	Male	Adult	14	14								10.2	10.6											Herman et al. 2005
Cetacean	Odontocete	Delphinid	Killer whale	Male	Adult	2	2								16.9	17.3											Herman et al. 2005
Cetacean	Odontocete	Delphinid	Killer whale	Male	Adult	5	5								17.3	18.4											Herman et al. 2005
Cetacean	Odontocete	Delphinid	Killer whale	Not reported	Not reported	1	1								57.8												Koopman 2007
Cetacean	Odontocete	Delphinid	Killer whale	Not reported	Not reported	1	1								2.7												Koopman 2007
Cetacean	Odontocete	Delphinid	Killer whale	Unknown	Unknown	1	1								87.9												Tittlemier et al. 2002
Cetacean	Odontocete	Delphinid	Killer whale	Unknown	Unknown	1	1								38.8												Bachman et al. 2014
Cetacean	Odontocete	Delphinid	Killer whale	Female	Mature	1	1								66.33	3.16											Schlingermann et al. 2020
Cetacean	Odontocete	Delphinid	Killer whale	Unknown	Fetus	1	1								22.81	6.55											Schlingermann et al. 2020
Cetacean	Odontocete	Delphinid	Killer whale	Female	Mature	1	1								67.56	12.32											Schlingermann et al. 2020
Cetacean	Odontocete	Delphinid	Killer whale	Male	Mature	1	1								56.5	6.22											Schlingermann et al. 2020
Cetacean	Odontocete	Delphinid	Killer whale	Both	Fetus, Neonate, Sub-adult, mature	21	21								57.1												Pedro et al. 2017
Cetacean	Odontocete	Delphinid	Killer whale	Male	Mature	1	1								67.7												Pedro et al. 2017
Cetacean	Odontocete	Delphinid	Killer whale	Female	Mature	6	6								57.2												Pedro et al. 2017
Cetacean	Odontocete	Delphinid	Killer whale	Both	Subadult	9	9								54.7												Pedro et al. 2017
Cetacean	Odontocete	Delphinid	Killer whale	Both	Fetus	2	2								45.2												Pedro et al. 2017
Cetacean	Odontocete	Delphinid	Killer whale	Female	Adult and Sub-Adult	2	2								61.3												Pedro et al. 2017
Cetacean	Odontocete	Delphinid	Killer whale	Male	Neonate	1	1								83.7												Pedro et al. 2017
Cetacean	Odontocete	Delphinid	Killer whale	Female	Mature	1	1								68.7												Ikonomou, Rayne, and Crewe 2007
Cetacean	Odontocete	Delphinid	Killer whale	Male	Mature	4	4								6.3	1.1											Lawson et al. 2020
Cetacean	Odontocete	Delphinid	Killer whale	Male	Mature	27	27								19	2.2											Lawson et al. 2020
Cetacean	Odontocete	Delphinid	Killer whale	Male	Mature	20	20								19	2.2											Lawson et al. 2020
Cetacean	Odontocete	Delphinid	Killer whale	Male	Mature	39	39								9.5	1.2											Lawson et al. 2020
Cetacean	Odontocete	Delphinid	Killer whale	Both	Multiple	12	12								23.8667												Krahn et al. 2009
Cetacean	Odontocete	Delphinid	Long-beaked common dolphin	Both	Not reported	4	4								41	34											Lailson-Brito et al. 2012
Cetacean	Odontocete	Delphinid	Long-beaked common dolphin	Male	Mature	1	1								57												Kajiwara et al. 2004
Cetacean	Odontocete	Delphinid	Long-beaked common dolphin	Male	Mature	2	2								15.1												Gallo-Reynoso et al. 2015
Cetacean	Odontocete	Delphinid	Long-beaked common dolphin	Female	Mature	6	6								18.5												Gallo-Reynoso et al. 2015
Cetacean	Odontocete	Delphinid	Long-beaked common dolphin	Male	Juvenile	3	3								16												Gallo-Reynoso et al. 2015
Cetacean	Odontocete	Delphinid	Long-beaked common dolphin	Female	Juvenile	5	5								22.5												Gallo-Reynoso et al. 2015
Cetacean	Odontocete	Delphinid	Long-beaked common dolphin	Male	Mature	12	12						13	0.5	41	8.1											Moon et al. 2010
Cetacean	Odontocete	Delphinid	Long-beaked common dolphin	Female	Mature	10	10						12	0.6	41	12											Moon et al. 2010
Cetacean	Odontocete	Delphinid	Long-finned pilot whale	Both	Juvenile and adult	3 (kidney) 8 (liver) 11 (blubber) 6 (muscle) 4 (heart)	11				2.8	1.5	11.9	11.1	40.2	22.5	1.8	1.1	6	4.8							Weisbrod et al 2001
Cetacean	Odontocete	Delphinid	Long-finned pilot whale	Male	Immature	24	24								79.4	7.2											Borrell et al. 1995
Cetacean	Odontocete	Delphinid	Long-finned pilot whale	Male	Mature	6	6								79.9	2.4											Borrell et al. 1995
Cetacean	Odontocete	Delphinid	Long-finned pilot whale	Female	Immature	31	31								78.6	7.6											Borrell et al. 1995
Cetacean	Odontocete	Delphinid	Long-finned pilot whale	Female	Mature	69	69								79.2	6											Borrell et al. 1995
Cetacean	Odontocete	Delphinid	Long-finned pilot whale	Female	Mature	11	11								24	6											Borrell et al. 1995
Cetacean	Odontocete	Delphinid	Long-finned pilot whale	Not reported	Not reported	9	9								71.4	6.8											Koopman 2007
Cetacean	Odontocete	Delphinid	Long-finned pilot whale	Not reported	Not reported	9	9								53.2	5.5											Koopman 2007
Cetacean	Odontocete	Delphinid	Long-finned pilot whale	Male	Not reported	5	5								73	2											Muir et al. 1988
Cetacean	Odontocete	Delphinid	Long-finned pilot whale	Female	Not reported	9	9								70	19											Muir et al. 1988
Cetacean	Odontocete	Delphinid	Long-finned pilot whale	Both	Multiple	71	71								51.3	14.2											Garcia-Cegarra et al. 2021
Cetacean	Odontocete	Delphinid	Long-finned pilot whale	Unknown	Unknown	Unknown	1								4												Das et al. 2015
Cetacean	Odontocete	Delphinid	Long-finned pilot whale	Unknown	Unknown	Unknown	1								80												Das et al. 2015
Cetacean	Odontocete	Delphinid	Long-finned pilot whale	Male	Unknown	52	52								77.2	6.5											Borrell 1993
Cetacean	Odontocete	Delphinid	Long-finned pilot whale	Female	Unknown	159	159								77	10.1											Borrell 1993
Cetacean	Odontocete	Delphinid	Long-finned pilot whale	Male	Unknown	26	26								23	16											Pinzone et al. 2015
Cetacean	Odontocete	Delphinid	Long-finned pilot whale	Female	Unknown	23	23								22	10											Pinzone et al. 2015
Cetacean	Odontocete	Delphinid	Long-finned pilot whale	Unknown	Unknown	1	1								60.39												Troisi et al. 2018
Cetacean	Odontocete	Delphinid	Long-finned pilot whale	Female	Mature	19	19								79												Lindström et al. 1999
Cetacean	Odontocete	Delphinid	Long-finned pilot whale	Male	Mature	8	8								66												Lindström et al. 1999
Cetacean	Odontocete	Delphinid	Long-finned pilot whale	Male	Immature	13	13								76												Lindström et al. 1999
Cetacean	Odontocete	Delphinid	Long-finned pilot whale	Female	Immature	4	4								72												Lindström et al. 1999
Cetacean	Odontocete	Delphinid	Long-finned pilot whale	Female	Mature	9	9								82												Lindström et al. 1999
Cetacean	Odontocete	Delphinid	Long-finned pilot whale	Both	Immature	173	173								86	6.6											Dam and Bloch 2000
Cetacean	Odontocete	Delphinid	Long-finned pilot whale	Female	Mature	193	193								86.4	6.7											Dam and Bloch 2000
Cetacean	Odontocete	Delphinid	Long-finned pilot whale	Male	Mature	54	54								89.1	6.3											Dam and Bloch 2000
Cetacean	Odontocete	Delphinid	Long-finned pilot whale	Female	Mature	7 (blubber) 11 (liver) 3 (kidney) 3 (brain)	7		10	4.3	14	6.1	3.4	0.7	76	7.1											Tilbury et al. 1999
Cetacean	Odontocete	Delphinid	Long-finned pilot whale	Both	Fetus	6 (blubber) 10 (liver) 1 (kidney) 1 (brain)	6		2.1		0.7		1.3	0.2	4.7	2.5											Tilbury et al. 1999
Cetacean	Odontocete	Delphinid	Long-finned pilot whale	Female	Mature	16 (blubber) 19 (liver) 6 (kidney) 5 (brain)	16		10	2.6	11	3.4	2.7	0.5	75	3.2											Tilbury et al. 1999
Cetacean	Odontocete	Delphinid	Long-finned pilot whale	Male	Mature	6 (blubber) 6 (liver) 3 (kidney) 3 (brain)	6		7.9	1.7	6.1	1.7	1.9	0.3	69	3.4											Tilbury et al. 1999
Cetacean	Odontocete	Ziphiid	Longman's beaked whale	Unknown	Unknown	1	1								57.1												Bachman et al. 2014
Cetacean	Odontocete	Delphinid	Maui's dolphin	Female	Not reported	2	2								86.8	8.7											Stockin et al. 2010
Cetacean	Odontocete	Delphinid	Maui's dolphin	Male	Not reported	1	1								66.1												Stockin et al. 2010
Cetacean	Odontocete	Delphinid	Melon-headed whale	Both	Fetus	3	3								42												Kajiwara et al. 2008
Cetacean	Odontocete	Delphinid	Melon-headed whale	Male	Immature	1	1								66												Kajiwara et al. 2008
Cetacean	Odontocete	Delphinid	Melon-headed whale	Male	Mature	4	4								61												Kajiwara et al. 2008
Cetacean	Odontocete	Delphinid	Melon-headed whale	Female	Mature	2	2								55												Kajiwara et al. 2008
Cetacean	Odontocete	Delphinid	Melon-headed whale	Male	Adult	Unknown	1								66												Kunisue et al. 2021
Cetacean	Odontocete	Delphinid	Melon-headed whale	Male	Adult	Unknown	1								53												Kunisue et al. 2021
Cetacean	Odontocete	Delphinid	Melon-headed whale	Male	Adult	Unknown	1								52												Kunisue et al. 2021
Cetacean	Odontocete	Delphinid	Melon-headed whale	Male	Juvenile	Unknown	1								51												Kunisue et al. 2021 (from Bachman et al. 2014)
Cetacean	Odontocete	Delphinid	Melon-headed whale	Male	Calf	Unknown	1								56												Kunisue et al. 2021 (from Bachman et al. 2014)
Cetacean	Odontocete	Delphinid	Melon-headed whale	Male	Adult	Unknown	1								8.9												Kunisue et al. 2021 (from Bachman et al. 2014)
Cetacean	Odontocete	Delphinid	Melon-headed whale	Unknown	Unknown	4	4								29.6	27.5											Bachman et al. 2014
Cetacean	Odontocete	Delphinid	Northern right whale dolphin	Not reported	Not reported	1	1								82												Minh et al. 2000
Cetacean	Odontocete	Delphinid	Northern right whale dolphin	Not reported	Not reported	8	8								80.2	2.3											Koopman 2007
Cetacean	Odontocete	Delphinid	Northern right whale dolphin	Not reported	Not reported	8	8								77.7	.8											Koopman 2007
Cetacean	Odontocete	Delphinid	Pacific white-sided dolphin	Both	Unknown	5	5								81.5	7.8											Graham unpulished as cited in Rechsteiner et al 2013
Cetacean	Odontocete	Delphinid	Pacific white-sided dolphin	Not reported	Not reported	1	1								76												Minh et al. 2000
Cetacean	Odontocete	Delphinid	Pantropical spotted dolphin	Not reported	Not reported	1	1								67.7												Koopman 2007
Cetacean	Odontocete	Delphinid	Pantropical spotted dolphin	Not reported	Not reported	1	1								94.4												Koopman 2007
Cetacean	Odontocete	Delphinid	Pygmy killer whale	Not reported	Not reported	3	3								38.8	11.4											Koopman 2007
Cetacean	Odontocete	Delphinid	Pygmy killer whale	Not reported	Not reported	3	3								36.3	8.2											Koopman 2007
Cetacean	Odontocete	Delphinid	Pygmy killer whale	Unknown	Unknown	2	2								34.35												Bachman et al. 2014
Cetacean	Odontocete	Delphinid	Risso's dolphin	Male	Mature	1	1								30												Jarman et al. 1996
Cetacean	Odontocete	Delphinid	Risso's dolphin	Not reported	Not reported	15	15								64.3	3.6											Koopman 2007
Cetacean	Odontocete	Delphinid	Risso's dolphin	Not reported	Not reported	15	15								50.6	2.9											Koopman 2007
Cetacean	Odontocete	Delphinid	Risso's dolphin	Unknown	Unknown	1	1								76.1												Tittlemier et al. 2002
Cetacean	Odontocete	Delphinid	Risso's dolphin	Unknown	Unknown	1	1								18.9												Troisi et al. 2018
Cetacean	Odontocete	Delphinid	Rough-toothed dolphin	Both	Not reported	3	3								18	21											Lailson-Brito et al. 2012
Cetacean	Odontocete	Delphinid	Rough-toothed dolphin	Not reported	Not reported	4	4								15.7	7.7											Koopman 2007
Cetacean	Odontocete	Delphinid	Rough-toothed dolphin	Not reported	Not reported	4	4								12.2	4.1											Koopman 2007
Cetacean	Odontocete	Delphinid	Rough-toothed dolphin	Male	Mature	1	1								70.2												Yogui et al. 2011
Cetacean	Odontocete	Delphinid	Rough-toothed dolphin	Unknown	Unknown	1	1								36												Bachman et al. 2014
Cetacean	Odontocete	Delphinid	Short-beaked common dolphin	Male	Mature	1	1								60.58	1.11549											Tornero et al. 2004
Cetacean	Odontocete	Delphinid	Short-beaked common dolphin	Male	Mature	1	1								55.79	8.57											Tornero et al. 2004
Cetacean	Odontocete	Delphinid	Short-beaked common dolphin	Male	Mature	1	1								58.02	8.24											Tornero et al. 2004
Cetacean	Odontocete	Delphinid	Short-beaked common dolphin	Female	Mature	1	1								56.26	7.57											Tornero et al. 2004
Cetacean	Odontocete	Delphinid	Short-beaked common dolphin	Female	Mature	1	1								59.5	8.89											Tornero et al. 2004
Cetacean	Odontocete	Delphinid	Short-beaked common dolphin	Female	Mature	1	1								62.36	8.77											Tornero et al. 2004
Cetacean	Odontocete	Delphinid	Short-beaked common dolphin	Male	Mature	1	1								52.85	7.15											Tornero et al. 2004
Cetacean	Odontocete	Delphinid	Short-beaked common dolphin	Male	Mature	1	1								64.12	6.78											Tornero et al. 2004
Cetacean	Odontocete	Delphinid	Short-beaked common dolphin	Male	Mature	1	1								59.63	6.33											Tornero et al. 2004
Cetacean	Odontocete	Delphinid	Short-beaked common dolphin	Male	Mature	1	1								53.25	10.3											Tornero et al. 2004
Cetacean	Odontocete	Delphinid	Short-beaked common dolphin	Male	Mature	1	1								58.6	8.27											Tornero et al. 2004
Cetacean	Odontocete	Delphinid	Short-beaked common dolphin	Male	Mature	1	1								63.07	4.34											Tornero et al. 2004
Cetacean	Odontocete	Delphinid	Short-beaked common dolphin	Male	Mature	1	1								49.84	9.68											Tornero et al. 2004
Cetacean	Odontocete	Delphinid	Short-beaked common dolphin	Female	Mature	1	1								67	10.61											Tornero et al. 2004
Cetacean	Odontocete	Delphinid	Short-beaked common dolphin	Female	Mature	1	1								63.42	5.41											Tornero et al. 2004
Cetacean	Odontocete	Delphinid	Short-beaked common dolphin	Female	Mature	1	1								67.55	4.64											Tornero et al. 2004
Cetacean	Odontocete	Delphinid	Short-beaked common dolphin	Female	Mature	1	1								68.32	7.53											Tornero et al. 2004
Cetacean	Odontocete	Delphinid	Short-beaked common dolphin	Female	Mature	1	1								55.38	5.96											Tornero et al. 2004
Cetacean	Odontocete	Delphinid	Short-beaked common dolphin	Male	Mature	1	1								67.47	5.98											Tornero et al. 2004
Cetacean	Odontocete	Delphinid	Short-beaked common dolphin	Male	Mature	1	1								65.29	4.21											Tornero et al. 2004
Cetacean	Odontocete	Delphinid	Short-beaked common dolphin	Male	Mature	1	1								68.94	7.29											Tornero et al. 2004
Cetacean	Odontocete	Delphinid	Short-beaked common dolphin	Male	Mature	1	1								58.64	5.47											Tornero et al. 2004
Cetacean	Odontocete	Delphinid	Short-beaked common dolphin	Male	Mature	1	1								67.6	11.77											Tornero et al. 2004
Cetacean	Odontocete	Delphinid	Short-beaked common dolphin	Female	Mature	1	1								62.25	5.37											Tornero et al. 2004
Cetacean	Odontocete	Delphinid	Short-beaked common dolphin	Female	Mature	1	1								62.53	6.3											Tornero et al. 2004
Cetacean	Odontocete	Delphinid	Short-beaked common dolphin	Both	Unknown	22	22								25.84	18.32											Borrell et al. 2001
Cetacean	Odontocete	Delphinid	Short-beaked common dolphin	Both	Unknown	54	54								51.49	13.18											Borrell et al. 2001
Cetacean	Odontocete	Delphinid	Short-beaked common dolphin	Both	Unknown	18	18								46.96	16.09											Borrell et al. 2001
Cetacean	Odontocete	Delphinid	Short-beaked common dolphin	Both	Unknown	33	33								52.97	10.9											Borrell et al. 2001
Cetacean	Odontocete	Delphinid	Short-beaked common dolphin	Male	Unknown	5 (blubber) 4 (liver)	5						5	1	90	5											Smyth et al. 2000
Cetacean	Odontocete	Delphinid	Short-beaked common dolphin	Female	Unknown	3	3						5	1	76	25											Smyth et al. 2000
Cetacean	Odontocete	Delphinid	Short-beaked common dolphin	Both	Unknown						0.9		5.2		14		0.1				0.1						Lazar et al. 2012
Cetacean	Odontocete	Delphinid	Short-finned pilot whale	Not reported	Not reported	21	21								79.9	2.7											Koopman 2007
Cetacean	Odontocete	Delphinid	Short-finned pilot whale	Not reported	Not reported	21	21								55.7	2.7											Koopman 2007
Cetacean	Odontocete	Delphinid	Short-finned pilot whale	Female	Adult	7	7								62.17	2.02											Bagge et al. 2012
Cetacean	Odontocete	Delphinid	Spinner dolphin	Not reported	Not reported	2	2								66												Minh et al. 2000
Cetacean	Odontocete	Delphinid	Spinner dolphin	Not reported	Not reported	3	3								66												Minh et al. 2000
Cetacean	Odontocete	Delphinid	Spinner dolphin	Male	Calf	1	1								36												Karuppiah et al. 2005
Cetacean	Odontocete	Delphinid	Spinner dolphin	Male	Mature	1	1								25												Karuppiah et al. 2005
Cetacean	Odontocete	Delphinid	Spinner dolphin	Female	Mature	1	1								48												Karuppiah et al. 2005
Cetacean	Odontocete	Delphinid	Spinner dolphin	Female	Immature	1	1								46												Karuppiah et al. 2005
Cetacean	Odontocete	Delphinid	Spinner dolphin	Female	Immature	3	3								34.53333	3.499683											Mwevura et al. 2010
Cetacean	Odontocete	Delphinid	Spinner dolphin	Male	Immature	1	1								29.6												Mwevura et al. 2010
Cetacean	Odontocete	Delphinid	Spinner dolphin	Female	Mature	4	4								35.025	1.381047											Mwevura et al. 2010
Cetacean	Odontocete	Delphinid	Spinner dolphin	Male	Mature	10	10								36.27	1.388208											Mwevura et al. 2010
Cetacean	Odontocete	Delphinid	Spinner dolphin	Both	Mature	5	5								46	7.48999											Tanabe et al. 1993
Cetacean	Odontocete	Delphinid	Spinner dolphin	Unknown	Unknown	10	10								21.9												Bachman et al. 2014
Cetacean	Odontocete	Delphinid	Spotted dolphin	Not reported	Not reported	16	16								54.9	2.8											Worthy and Edwards 1990
Cetacean	Odontocete	Delphinid	Spotted dolphin	Unknown	Unknown	3	3								81.55												Bachman et al. 2014
Cetacean	Odontocete	Delphinid	Spotted dolphin	Unknown	Unknown								8.67				6.08										Lavandier et al. 2019
Cetacean	Odontocete	Delphinid	Striped dolphin	Not reported	Not reported	1	1								50												Minh et al. 2000
Cetacean	Odontocete	Delphinid	Striped dolphin	Not reported	Not reported	6	6								63.9	12.1											Koopman 2007
Cetacean	Odontocete	Delphinid	Striped dolphin	Not reported	Not reported	6	6								73	6.9											Koopman 2007
Cetacean	Odontocete	Delphinid	Striped dolphin	Male	Mature	1	1				8.1				73.6		1.7		1.9		1.2						Kawai et al. 1988
Cetacean	Odontocete	Delphinid	Striped dolphin	Female	Mature	1	1				20				94		1.6		3.4		1.6						Kawai et al. 1988
Cetacean	Odontocete	Delphinid	Striped dolphin	Both	Multiple	10	10								50												Gomez-Campos et al. 2015
Cetacean	Odontocete	Delphinid	Striped dolphin	Both	Multiple	10	10								70												Gomez-Campos et al. 2015
Cetacean	Odontocete	Delphinid	Striped dolphin	Both	Multiple	10	10								58												Gomez-Campos et al. 2015
Cetacean	Odontocete	Delphinid	Striped dolphin	Both	Multiple	10	10								57												Gomez-Campos et al. 2015
Cetacean	Odontocete	Delphinid	Striped dolphin	Both	Multiple	10	10								61												Gomez-Campos et al. 2015
Cetacean	Odontocete	Delphinid	Striped dolphin	Both	Multiple	10	10								48												Gomez-Campos et al. 2015
Cetacean	Odontocete	Delphinid	Striped dolphin	Both	Multiple	10	10								52												Gomez-Campos et al. 2015
Cetacean	Odontocete	Delphinid	Striped dolphin	Both	Multiple	10	10								60												Gomez-Campos et al. 2015
Cetacean	Odontocete	Delphinid	Striped dolphin	Both	Multiple	10	10								50												Gomez-Campos et al. 2015
Cetacean	Odontocete	Delphinid	Striped dolphin	Both	Multiple	10	10								55												Gomez-Campos et al. 2015
Cetacean	Odontocete	Delphinid	Striped dolphin	Both	Multiple	10	10								54												Gomez-Campos et al. 2015
Cetacean	Odontocete	Delphinid	Striped dolphin	Unknown	Unknown	7	7								38.4												Tittlemier et al. 2002
Cetacean	Odontocete	Delphinid	Striped dolphin	Unknown	Unknown	1	1								18.6												Johnson-Restrepo et al. 2005
Cetacean	Odontocete	Delphinid	Striped dolphin	Both	Calf	10	10								63.38	16.08											Gomez-Campos et al. 2011
Cetacean	Odontocete	Delphinid	Striped dolphin	Both	Immature	30	30								59.13	16.6											Gomez-Campos et al. 2011
Cetacean	Odontocete	Delphinid	Striped dolphin	Female	Mature	5	5								67.67	13.87											Gomez-Campos et al. 2011
Cetacean	Odontocete	Delphinid	Striped dolphin	Female	Mature	26	26								48.36	13.86											Gomez-Campos et al. 2011
Cetacean	Odontocete	Delphinid	Striped dolphin	Female	Mature	11	11								36.43	12.25											Gomez-Campos et al. 2011
Cetacean	Odontocete	Delphinid	Striped dolphin	Male	Mature	33	33								46.4	18.57											Gomez-Campos et al. 2011
Cetacean	Odontocete	Delphinid	Striped dolphin	Unknown	Unknown	1	1								97.52												Troisi et al. 2018
Cetacean	Odontocete	Delphinid	Striped dolphin	Unknown	Unknown	1	1								90.52												Troisi et al. 2018
Cetacean	Odontocete	Delphinid	Striped dolphin	Unknown	Unknown	1	1								92.88												Troisi et al. 2018
Cetacean	Odontocete	Delphinid	Striped dolphin	Unknown	Unknown	1	1								84.47												Troisi et al. 2018
Cetacean	Odontocete	Delphinid	Striped dolphin	Unknown	Unknown	6	6								33.7	10.9											Bachman et al. 2014
Cetacean	Odontocete	Delphinid	Striped dolphin	Unknown	Unknown	31	31								55.88	8.82											Aguilar and Borrell 2005
Cetacean	Odontocete	Delphinid	Striped dolphin	Unknown	Unknown	46	46								60.8	7.89											Aguilar and Borrell 2005
Cetacean	Odontocete	Delphinid	Striped dolphin	Unknown	Unknown	10	10								58.74	11.34											Aguilar and Borrell 2005
Cetacean	Odontocete	Delphinid	Striped dolphin	Unknown	Unknown	17	17								59.74	10.37											Aguilar and Borrell 2005
Cetacean	Odontocete	Delphinid	Striped dolphin	Unknown	Unknown	6	6								38.48	12.62											Aguilar and Borrell 2005
Cetacean	Odontocete	Delphinid	Striped dolphin	Unknown	Unknown	34	34								58.37	7.71											Aguilar and Borrell 2005
Cetacean	Odontocete	Delphinid	Striped dolphin	Unknown	Unknown	6	6								27.63	15.11											Aguilar and Borrell 2005
Cetacean	Odontocete	Delphinid	Striped dolphin	Unknown	Unknown	31	31								58.45	17.8											Aguilar and Borrell 2005
Cetacean	Odontocete	Delphinid	Striped dolphin	Unknown	Unknown	5	5								57.04	8.72											Aguilar and Borrell 2005
Cetacean	Odontocete	Delphinid	Striped dolphin	Both	Neonate to mature	17	17				1		7.4		43.3		1		0.9		1						Storelli et al. 2011
Cetacean	Odontocete	Delphinid	Bottlenose/striped dolphin	Unknown	Unknown	5 (muscle, lung, kidney, liver, heart) 3 (blubber)	3				35.63		38.11		87.18		36.13		45.33		34.47						Wafo et al. 2005
Cetacean	Odontocete	Delphinid	Tucuxi	Female	Adult	1	1		8.3		2.1		6.7		76.2		1.5		3.5								Duinker et al 1989
Cetacean	Odontocete	Delphinid	Tucuxi	Male	Adult	1	1		7.4		5		9.6		90.8		4.1		3.2								Duinker et al 1989
Cetacean	Odontocete	Delphinid	Tucuxi	Both	Unknown	6	6								79.333	3.575											Lailson-Brito et al. 2004
Cetacean	Odontocete	Delphinid	White-beaked dolphin	Female	Unknown	1	1		9.5						91.7		1.2										Duinker et al 1989
Cetacean	Odontocete	Delphinid	White-beaked dolphin	Male	Unknown	1	1		8.1						79.8		1.1										Duinker et al 1989
Cetacean	Odontocete	Delphinid	White-beaked dolphin	Female	Unknown	1	1		8.3						97.9		0.8										Duinker et al 1989
Cetacean	Odontocete	Delphinid	White-beaked dolphin	Male	Not reported	9	9								66	18											Muir et al. 1988
Cetacean	Odontocete	Delphinid	White-beaked dolphin	Female	Not reported	13	13								71	9											Muir et al. 1988
Cetacean	Odontocete	Delphinid	White-beaked dolphin	Unknown	Unknown	10	10								63												Miller and Hall 2018
Cetacean	Mysticete	Eschrichtiid	Gray whale	Both	Juvenile	17 (blubber) 14 (liver) 6 (kidney, brain) 3 (muscle)	17	3	6.9	1.1	1.8	0.1	2.8	0.3	48	5.2	0.4	0.1									Tilbury et al. 2002
Cetacean	Mysticete	Eschrichtiid	Gray whale	Female	Mature	13	13								48	6.1											Tilbury et al. 2002
Cetacean	Mysticete	Eschrichtiid	Gray whale	Male	Mature	4	4								48	11											Tilbury et al. 2002
Cetacean	Mysticete	Eschrichtiid	Gray whale	Female	Mature	6	6								9.7	4.8											Tilbury et al. 2002
Cetacean	Mysticete	Eschrichtiid	Gray whale	Male	Mature	14	14								9.1	5.1											Tilbury et al. 2002
Cetacean	Mysticete	Eschrichtiid	Gray whale	Unknown	Unknown	2	2								2	1											Tilbury et al. 2002
Cetacean	Mysticete	Eschrichtiid	Gray whale	Both	Juvenile	12	12								13	6											Tilbury et al. 2002
Cetacean	Mysticete	Eschrichtiid	Gray whale	Male	Unknown	5 (blubber) 4 (liver) 1 (brain)	5		11				4.2	0.1	8	5.1											Varanasi et al. 1994
Cetacean	Mysticete	Eschrichtiid	Gray whale	Both	Unknown	7 (blubber) 2 (liver)	7						3.3	1.1	17	9.8											Varanasi et al. 1994
Cetacean	Mysticete	Eschrichtiid	Gray whale	Both	Unknown	4 (blubber) 1 liver)	4						1.6		5	3.7											Varanasi et al. 1994
Cetacean	Mysticete	Eschrichtiid	Gray whale	Unknown	Unknown	2 (blubber) 2 (liver)	2						2.2	0.7	2.1	1.2											Varanasi et al. 1994
Cetacean	Mysticete	Eschrichtiid	Gray whale	Both	Unknown	4 (blubber) 1 (liver)	4						1.4		1.7	0.2											Varanasi et al. 1994
Cetacean	Mysticete	Eschrichtiid	Gray whale	Both	Unknown	22 (blubber) 10 (liver) 1 (brain)	22		11				3.3	0.4	8.5	3.4											Varanasi et al. 1994
Cetacean	Mysticete	Eschrichtiid	Gray whale	Unknown	Unknown	7		7					1.1				0.5										Tsygankov et al. 2018
Cetacean	Mysticete	Eschrichtiid	Gray whale	Unknown	Unknown	7		7					8				4.1										Tsygankov et al. 2018
Cetacean	Odontocete	Kogiid	Dwarf sperm whale	Not reported	Not reported	6	6								65.5	3.9											Koopman 2007
Cetacean	Odontocete	Kogiid	Dwarf sperm whale	Not reported	Not reported	6	6								79.3	4.5											Koopman 2007
Cetacean	Odontocete	Kogiid	Dwarf sperm whale	Unknown	Unknown	1	1								75.6												Bachman et al. 2014
Cetacean	Odontocete	Kogiid	Pygmy sperm whale	Male	Adult	2							3.4	1.06066													Watanabe et al. 2000
Cetacean	Odontocete	Kogiid	Pygmy sperm whale	Not reported	Not reported	11	11								67.3	3.5											Koopman 2007
Cetacean	Odontocete	Kogiid	Pygmy sperm whale	Not reported	Not reported	11	11								31.3	8.2											Koopman 2007
Cetacean	Odontocete	Kogiid	Pygmy sperm whale	Both	Adult	7	7								56.64	1.73											Bagge et al. 2012
Cetacean	Odontocete	Kogiid	Pygmy sperm whale	Unknown	Unknown	6	6								33.7												McLelland et al. 2012
Cetacean	Odontocete	Kogiid	Pygmy sperm whale	Unknown	Unknown	6	6								75.1												McLelland et al. 2012
Cetacean	Odontocete	Kogiid	Pygmy sperm whale	Unknown	Unknown	6	6								69.2												McLelland et al. 2012
Cetacean	Odontocete	Kogiid	Pygmy sperm whale	Unknown	Unknown	2	2								47.7	24											Bachman et al. 2014
Cetacean	Odontocete	Monodontid	Beluga	Male	Adult	26	26								89	7											LeBeuf et al 2004
Cetacean	Odontocete	Monodontid	Beluga	Female	Adult	28	28								92	5											LeBeuf et al 2004
Cetacean	Odontocete	Monodontid	Beluga	Both	Unknown	6	6		8.2		2.3		3.6		80		1										Kicuenik et al 1997
Cetacean	Odontocete	Monodontid	Beluga	Both	Adult	6 to 7 to 6			7.9		2.17		2.2														Kicuenik et al 1997
Cetacean	Odontocete	Monodontid	Beluga	Male	Adult	3	3		8.88				2.82				0.98										Metcalfe et al 1999
Cetacean	Odontocete	Monodontid	Beluga	Male	Adult	4	4		5.83				3.23				1.44										Metcalfe et al 1999
Cetacean	Odontocete	Monodontid	Beluga	Unknown	Unknown	28	28								85.6												Yang et al 1998
Cetacean	Odontocete	Monodontid	Beluga	Female	Calf	1	1								86												Yang et al 1998
Cetacean	Odontocete	Monodontid	Beluga	Female	Immature	1	1								86												Yang et al 1998
Cetacean	Odontocete	Monodontid	Beluga	Male	Immature	1	1								87												Yang et al 1998
Cetacean	Odontocete	Monodontid	Beluga	Female	Mature	16	16								86.9375	2.51578											Yang et al 1998
Cetacean	Odontocete	Monodontid	Beluga	Male	Mature	9	9								82	7.84219											Yang et al 1998
Cetacean	Odontocete	Monodontid	Beluga	Female	Unknown	16	16								86.2	0.556776											Bennie et al 2000
Cetacean	Odontocete	Monodontid	Beluga	Male	Unknown	11	11								83.5	2.20433											Bennie et al 2000
Cetacean	Odontocete	Monodontid	Beluga	Male	Adult	42	42								91.3												LeBeuf et al 2007
Cetacean	Odontocete	Monodontid	Beluga	Female	Adult	44	44								94.1												LeBeuf et al 2007
Cetacean	Odontocete	Monodontid	Beluga	Both	Neonate to Adult	6							3.2	0.6													McKinney et al 2006
Cetacean	Odontocete	Monodontid	Beluga	Both	Neonate to Adult	11							3.4	0.2													McKinney et al 2006
Cetacean	Odontocete	Monodontid	Beluga	Male	Adult	78									91.3												Yang et al 1998
Cetacean	Odontocete	Monodontid	Beluga	Female	Adult	66									93.3												Yang et al 1998
Cetacean	Odontocete	Monodontid	Beluga	Male	Adult	30							2.5														Raach et al 2011
Cetacean	Odontocete	Monodontid	Beluga	Female	Adult	30							2.9														Raach et al 2011
Cetacean	Odontocete	Monodontid	Beluga	Both	Adult	2 to 4	4						21.7		96						13						Masse et al 1986
Cetacean	Odontocete	Monodontid	Beluga	Male	Mature	78	78								91.3												LeBeuf et al. 2014
Cetacean	Odontocete	Monodontid	Beluga	Female	Mature	66	66								93.3												LeBeuf et al. 2014
Cetacean	Odontocete	Monodontid	Beluga	Male	Juvenile	1	1								73	10											Krahn et al. 2004
Cetacean	Odontocete	Monodontid	Beluga	Female	Adult	1	1								72	1.2											Krahn et al. 2004
Cetacean	Odontocete	Monodontid	Beluga	Male	Adult	1	1								75	7.2											Krahn et al. 2004
Cetacean	Odontocete	Monodontid	Beluga	Female	Adult	1	1								24	19											Krahn et al. 2004
Cetacean	Odontocete	Monodontid	Beluga	Female	Adult	1	1								9.4	5.1											Krahn et al. 2004
Cetacean	Odontocete	Monodontid	Beluga	Female	Mature	10	10								24.55	7.27407											Hobbs et al. 2003
Cetacean	Odontocete	Monodontid	Beluga	Male	Mature	34	34								56.9588	3.24362											Hobbs et al. 2003
Cetacean	Odontocete	Monodontid	Beluga	Male	Immature to Mature	4	4								86.8	2.7											Beland et al. 1993
Cetacean	Odontocete	Monodontid	Beluga	Female	Immature to Mature	5	5								86.6	3.9											Beland et al. 1993
Cetacean	Odontocete	Monodontid	Beluga	Female	Mature	23	23								88.99130	2.282135											Muir et al. 1996a
Cetacean	Odontocete	Monodontid	Beluga	Male	Neonate	1	1								74.60000												Muir et al. 1996a
Cetacean	Odontocete	Monodontid	Beluga	Male	Mature	14	14								82.68571	3.035990											Muir et al. 1996a
Cetacean	Odontocete	Monodontid	Beluga	Female	Mature	7	7								94.3												Muir et al. 1996b
Cetacean	Odontocete	Monodontid	Beluga	Male	Possibily immature to mature	9	9								92.6												Muir et al. 1996b
Cetacean	Odontocete	Monodontid	Beluga	Female	Not reported	6 (kidney, liver) 7(blubber)	7				4.361667	1.2821685	1.74	0.620843	96.77143	2.629749											Martineau et al. 1987
Cetacean	Odontocete	Monodontid	Beluga	Male	Not reported	9 (kidney) 10 (liver) 14(blubber)	14				2.332222	0.5027225	1.76	0.424487	87.89286	4.173944											Martineau et al. 1987
Cetacean	Odontocete	Monodontid	Beluga	Male	Not reported	12	12								90.4	1.1											Noel et al. 2018
Cetacean	Odontocete	Monodontid	Beluga	Male	Not reported	10	10								94.3	.9											Noel et al. 2018
Cetacean	Odontocete	Monodontid	Beluga	Male	Not reported	15	15								81.2	.9											Noel et al. 2018
Cetacean	Odontocete	Monodontid	Beluga	Male	Not reported	10	10								92.3	1.4											Noel et al. 2018
Cetacean	Odontocete	Monodontid	Beluga	Male	Not reported	17	17								82.1	.9											Noel et al. 2018
Cetacean	Odontocete	Monodontid	Beluga	Male	Not reported	9	9								90.9	.8											Noel et al. 2018
Cetacean	Odontocete	Monodontid	Beluga	Male	Not reported	9	9								91.2	1.3											Noel et al. 2018
Cetacean	Odontocete	Monodontid	Beluga	Male	Not reported	10	10								84.9	2.2											Noel et al. 2018
Cetacean	Odontocete	Monodontid	Beluga	Male	Not reported	10	10								92.3	1.1											Noel et al. 2018
Cetacean	Odontocete	Monodontid	Beluga	Male	Not reported	14	14								90.5	1.7											Noel et al. 2018
Cetacean	Odontocete	Monodontid	Beluga	Male	Not reported	10	10								85.7	2.2											Noel et al. 2018
Cetacean	Odontocete	Monodontid	Beluga	Male	Not reported	10	10								79.9	1.9											Noel et al. 2018
Cetacean	Odontocete	Monodontid	Beluga	Male	Not reported	9	9								93.9	1.3											Noel et al. 2018
Cetacean	Odontocete	Monodontid	Beluga	Male	Not reported	10	10								92.1	1.1											Noel et al. 2018
Cetacean	Odontocete	Monodontid	Beluga	Male	Not reported	10	10								92.3	1.2											Noel et al. 2018
Cetacean	Odontocete	Monodontid	Beluga	Male	Not reported	10	10								93.5	.6											Noel et al. 2018
Cetacean	Odontocete	Monodontid	Beluga	Male	Not reported	11	11								94.7	2.9											Noel et al. 2018
Cetacean	Odontocete	Monodontid	Beluga	Male	Not reported	3	3								96.7	1.6											Noel et al. 2018
Cetacean	Odontocete	Monodontid	Beluga	Male	Not reported	5	5								91.5	2.1											Noel et al. 2018
Cetacean	Odontocete	Monodontid	Beluga	Not reported	Not reported	51	51								86.2	2.74											Simond et al. 2017
Cetacean	Odontocete	Monodontid	Beluga	Not reported	Not reported	6	6								26.3	5.2											Simond et al. 2017
Cetacean	Odontocete	Monodontid	Beluga	Not reported	Not reported	4	4								93.3	3.07											Simond et al. 2017
Cetacean	Odontocete	Monodontid	Beluga	Not reported	Not reported	3	3								96.3	3.67											Simond et al. 2017
Cetacean	Odontocete	Monodontid	Beluga	Female	Not reported	26	26								91.6539	0.990637											Gouteux et al. 2003
Cetacean	Odontocete	Monodontid	Beluga	Male	Not reported	26	26								88.7692	1.52649											Gouteux et al. 2003
Cetacean	Odontocete	Monodontid	Beluga	Unknown	Unknown	3	3								94												Tittlemier et al. 2002
Cetacean	Odontocete	Monodontid	Beluga	Unknown	Unknown	9	9								86.9												Tittlemier et al. 2002
Cetacean	Odontocete	Monodontid	Beluga	Unknown	Unknown	2	2								66.6												Tittlemier et al. 2002
Cetacean	Odontocete	Monodontid	Beluga	Unknown	Unknown	5	5								83.3												Tittlemier et al. 2002
Cetacean	Odontocete	Monodontid	Beluga	Unknown	Unknown	12	12								88.5												Tittlemier et al. 2002
Cetacean	Odontocete	Monodontid	Beluga	Male	Mature	10	10								20.17												Andersen et al. 2001
Cetacean	Odontocete	Monodontid	Beluga	Male	Unknown	15	15								86.3												Hoguet et al. 2013
Cetacean	Odontocete	Monodontid	Beluga	Female	Unknown	12	12								86.3												Hoguet et al. 2013
Cetacean	Odontocete	Monodontid	Beluga	Male	Unknown	26	26								86.6												Hoguet et al. 2013
Cetacean	Odontocete	Monodontid	Beluga	Female	Unknown	14	14								84.4												Hoguet et al. 2013
Cetacean	Odontocete	Monodontid	Beluga	Both	Mature	?	?								90		10										Hickie et al. 2000
Cetacean	Odontocete	Monodontid	Narwhal	Male	Not reported	15 to 12	15						2.4	0.5	83.9	3.9											Muir et al. 1992
Cetacean	Odontocete	Monodontid	Narwhal	Female	Not reported	6 to 2	6						3.2		86.4	1.8											Muir et al. 1992
Cetacean	Odontocete	Monodontid	Narwhal	Not reported	Not reported	8	8								89.2	1.5											Koopman 2007
Cetacean	Odontocete	Monodontid	Narwhal	Not reported	Not reported	8	8								88	1.7											Koopman 2007
Carnivora	Odobenid	Odobenid	Walrus	Male	Mature	4	4								84.5	4.7											Muir et al. 1995
Carnivora	Odobenid	Odobenid	Walrus	Female	Mature	9	9								82.3	4.2											Muir et al. 1995
Carnivora	Odobenid	Odobenid	Walrus	Male	Mature	2	2								83.2	5.5											Muir et al. 1995
Carnivora	Odobenid	Odobenid	Walrus	Female	Mature	8	8								87.4	2.3											Muir et al. 1995
Carnivora	Odobenid	Odobenid	Walrus	Male	Mature	6	6								82.4	6											Muir et al. 1995
Carnivora	Odobenid	Odobenid	Walrus	Male	Mature	6	6								82.8	2.4											Muir et al. 1995
Carnivora	Odobenid	Odobenid	Walrus	Male	Mature	6	6								77.7	6.4											Muir et al. 1995
Carnivora	Odobenid	Odobenid	Walrus	Female	Mature	12	12								81	5.2											Muir et al. 1995
Carnivora	Odobenid	Odobenid	Walrus	Male	Multiple	8	8								78.6	11.8											Seagard and Garlich-Miller 2001
Carnivora	Odobenid	Odobenid	Walrus	Female	Multiple	19	19								82.7	3.7											Seagard and Garlich-Miller 2001
Carnivora	Odobenid	Odobenid	Walrus	Unknown	Age 0-19	28	28								77.8												Born, Kraul, and Kristensen 1981
Carnivora	Otariid	Otariid	Antarctic fur seal	Female	Adult	5	5								79.4	4.93964											Arnould, Boyd, and Speakman 1995
Carnivora	Otariid	Otariid	Antarctic fur seal	Both	Pup	4	4								59.725	11.3656											Arnould, Boyd, and Speakman 1995
Carnivora	Otariid	Otariid	Antarctic fur seal	Both	Neonate to pup	4	4								49	32											Schiavone et al. 2009
Carnivora	Otariid	Otariid	California sea lion	Male	Mature	16	16								45	29											Ylitalo et al. 2005
Carnivora	Otariid	Otariid	California sea lion	Female	Mature	60	60								34	23											Ylitalo et al. 2005
Carnivora	Otariid	Otariid	California sea lion	Both	Mature	92	92								55	32											Blasius and Goodmanlow 2008
Carnivora	Otariid	Otariid	California sea lion	Both	Mature	36	36								50	24											Le Boeuf et al. 2002
Carnivora	Otariid	Otariid	California sea lion	Both	Multiple	26	26								45.575	20.5914											Stapleton et al. 2006
Carnivora	Otariid	Otariid	California sea lion	Both	Subadult and Adult	18	18								61.7778	19.0774											Kannan et al. 2004
Carnivora	Otariid	Otariid	California sea lion	Male	Adult	17	17								50	24											Kannan et al. 2004
Carnivora	Otariid	Otariid	California sea lion	Female	Adult	6	6								51	23											Kannan et al. 2004
Carnivora	Otariid	Otariid	California sea lion	Male	Subadult	5	5								54	25											Kannan et al. 2004
Carnivora	Otariid	Otariid	California sea lion	Male	Subadult	5	5								44	17											Kannan et al. 2004
Carnivora	Otariid	Otariid	Cape fur seal	Both	Pup	10	10								77.2	1.9	73	1.6									Koep et al. 2007
Carnivora	Otariid	Otariid	Cape fur seal	Both	Sexually immature bull	10	10								67.1	4.8	74.3	1.6									Koep et al. 2007
Carnivora	Otariid	Otariid	Northern fur seal	Male	Subadult	7	7								54	14											Krahn et al. 1997
Carnivora	Otariid	Otariid	Northern fur seal	Female	Mature	35	35								64	21											Kajiwara et al. 2004
Carnivora	Otariid	Otariid	Northern fur seal	Male	Mature	10	10								71	10											Loughlin, Castellini, and Ylitalo 2002
Carnivora	Otariid	Otariid	Northern fur seal	Male	Mature	10	10								60	12											Loughlin, Castellini, and Ylitalo 2002
Carnivora	Otariid	Otariid	Northern fur seal	Male	Mature	10	10								73.1	21.9											Wang et al. 2010
Carnivora	Otariid	Otariid	Steller sea lion	Male	Mature	12	12								74	12											Lee et al. 1996
Carnivora	Otariid	Otariid	Steller sea lion	Female	Mature	17	17								82	5											Lee et al. 1996
Carnivora	Otariid	Otariid	Steller sea lion	Both	Mature	7	7				2.4		4		68		0.64										Kim et al. 1996
Carnivora	Otariid	Otariid	Steller sea lion	Both	Young	120	120								36.6	12.3											Keogh et al. 2020
Carnivora	Phocid	Phocid	Bearded seal	Female	Multiple	1	1								78	NA											Krahn et al. 1997
Carnivora	Phocid	Phocid	Bearded seal	Male	Multiple	5	5								80	5											Krahn et al. 1997
Carnivora	Phocid	Phocid	Crabeater seal	Unknown	Unknown	2	2								85.6	7.6											Schneifer, Steinhagen-Schneider, and Drescher 1985
Carnivora	Phocid	Phocid	Crabeater seal	Unknown	Unknown	6	6								69.8	12.3											Schneifer, Steinhagen-Schneider, and Drescher 1985
Carnivora	Phocid	Phocid	Gray seal	Unknown	Pup	26	26								79.63												Sørmo et al. 2009
Carnivora	Phocid	Phocid	Gray seal	Unknown	Abandoned pup	4	4								76.46												Sørmo et al. 2009
Carnivora	Phocid	Phocid	Gray seal	Unknown	Pup	12	12								74.21												Sørmo et al. 2009
Carnivora	Phocid	Phocid	Gray seal	Unknown	Abandoned pup	10	10								55.32												Sørmo et al. 2009
Carnivora	Phocid	Phocid	Gray seal	Unknown	Pup	27	27								78.5												Robinson et al. 2018
Carnivora	Phocid	Phocid	Gray seal	Unknown	Pup	23	23								82.9												Robinson et al. 2018
Carnivora	Phocid	Phocid	Gray seal	Female	Lactating	6	6								48.9												Sørmo et al. 2003
Carnivora	Phocid	Phocid	Gray seal	Female	Lactating	4	4								46.3												Sørmo et al. 2003
Carnivora	Phocid	Phocid	Harbor seal	Both	Adult	10	10								72.1	25.8											She et al. 2002
Carnivora	Phocid	Phocid	Harbor seal	Unknown	Fetus	1	1								66.9												She et al. 2002
Carnivora	Phocid	Phocid	Harbor seal	Female	Adult	4	4								85.1	14.1											She et al. 2002
Carnivora	Phocid	Phocid	Harbor seal	Male	Adult	6	6								63.4	29.3											She et al. 2002
Carnivora	Phocid	Phocid	Harbor seal	Both	Pup	50	50								39	14											Greig et al. 2011
Carnivora	Phocid	Phocid	Harbor seal	Both	Pup	12	12								44	13											Greig et al. 2011
Carnivora	Phocid	Phocid	Harbor seal	Both	Pup	45	45								53	12											Greig et al. 2011
Carnivora	Phocid	Phocid	Harbor seal	Both	Pup	12	12								46	18											Greig et al. 2011
Carnivora	Phocid	Phocid	Harbor seal	Both	Pup	35	35								50	11											Greig et al. 2011
Carnivora	Phocid	Phocid	Harbor seal	Both	Pup	12	12								34	23											Greig et al. 2011
Carnivora	Phocid	Phocid	Harbor seal	Both	Pup	11	11								43	11											Greig et al. 2011
Carnivora	Phocid	Phocid	Harbor seal	Both	Fetus	2	2								24	9.89949											Greig et al. 2011
Carnivora	Phocid	Phocid	Harbor seal	Both	Yearling	3	3								65	9											Greig et al. 2011
Carnivora	Phocid	Phocid	Harbor seal	Both	Yearling	9	9								49	14											Greig et al. 2011
Carnivora	Phocid	Phocid	Harbor seal	Both	Subadult	2	2								57.5	3.53553											Greig et al. 2011
Carnivora	Phocid	Phocid	Harbor seal	Both	Multiple	9	9								61	13											Greig et al. 2011
Carnivora	Phocid	Phocid	Harbor seal	Female	Multiple	2	2								89	0											Krahn et al. 1997
Carnivora	Phocid	Phocid	Harbor seal	Male	Multiple	3	3								66	23											Krahn et al. 1997
Carnivora	Phocid	Phocid	Harbor seal	Female	Multiple	5	5								86	2											Krahn et al. 1997
Carnivora	Phocid	Phocid	Harbor seal	Male	Multiple	5	5								73	21											Krahn et al. 1997
Carnivora	Phocid	Phocid	Harbor seal	Both	Multiple	39	39								93												Wang et al. 2007
Carnivora	Phocid	Phocid	Harbor seal	Both	Mature	11	11								48.64	30.15											Blasius and Goodmanlow 2008
Carnivora	Phocid	Phocid	Harp seal	Female	Lactating	Unknown	Unknown										1.8	0.4									Brunborg et al. 2006
Carnivora	Phocid	Phocid	Harp seal	Both	Immature and Mature	9	9								97.2	1.3	9.1	2.4									Beck, Smith, and Hammill 1993
Carnivora	Phocid	Phocid	Harp seal	Male	Juvenile	7	7								93												Kleivane et al. 1997
Carnivora	Phocid	Phocid	Harp seal	Female	Juvenile	9	9								94												Kleivane et al. 1997
Carnivora	Phocid	Phocid	Harp seal	Male	Adult	9	9								94												Kleivane et al. 1997
Carnivora	Phocid	Phocid	Harp seal	Male	Adult	7	7								94												Kleivane et al. 1997
Carnivora	Phocid	Phocid	Harp seal	Female	Adult	9	9								92												Kleivane et al. 1997
Carnivora	Phocid	Phocid	Harp seal	Unknown	Fetus	1		1									5.2										Worthy and Lavigne 1983
Carnivora	Phocid	Phocid	Harp seal	Unknown	Neonate	2		2									3.6	1.41421									Worthy and Lavigne 1983
Carnivora	Phocid	Phocid	Harp seal	Unknown	Neonate	3		3									3.73333	1.10604									Worthy and Lavigne 1983
Carnivora	Phocid	Phocid	Harp seal	Unknown	Yellowcoat	2		2									4.15	0.0707107									Worthy and Lavigne 1983
Carnivora	Phocid	Phocid	Harp seal	Unknown	Thin white	1		1									7.4										Worthy and Lavigne 1983
Carnivora	Phocid	Phocid	Harp seal	Unknown	Fat white	1		1									8.2										Worthy and Lavigne 1983
Carnivora	Phocid	Phocid	Harp seal	Unknown	Greycoat	2		2									8.7										Worthy and Lavigne 1983
Carnivora	Phocid	Phocid	Harp seal	Unknown	Greycoat starvling	3		3									2.06667	0.404145									Worthy and Lavigne 1983
Carnivora	Phocid	Phocid	Harp seal	Unknown	Beater	1		1									4.6										Worthy and Lavigne 1983
Carnivora	Phocid	Phocid	Harp seal	Female	Adult	10	10								92.8												Espeland et al. 1997
Carnivora	Phocid	Phocid	Harp seal	Unknown	Pup	10	10								68												Espeland et al. 1997
Carnivora	Phocid	Phocid	Harp seal	Both	Pup to Adult	26	26	26							87.7	4.1	3.6	1.2									Gales, Renoud and Noseworthy 1994
Carnivora	Phocid	Phocid	Hawaiian monk seal	Both	Juvenile	17	17								65	4.3											Lopez et al. 2012
Carnivora	Phocid	Phocid	Hawaiian monk seal	Female	Adult	4	4								44	13											Lopez et al. 2012
Carnivora	Phocid	Phocid	Hawaiian monk seal	Male	Adult	15	15								39	4											Lopez et al. 2012
Carnivora	Phocid	Phocid	Hawaiian monk seal	Male	Adult	15	15								27	11											Willcox et al. 2004
Carnivora	Phocid	Phocid	Hawaiian monk seal	Both	Juvenile	15	15								23	10											Willcox et al. 2004
Carnivora	Phocid	Phocid	Hawaiian monk seal	Female	Reproductive	12	12								28	10											Willcox et al. 2004
Carnivora	Phocid	Phocid	Hooded seal	Female	Lactating	Unknown	Unknown										1.6	0.2									Brunborg et al. 2006
Carnivora	Phocid	Phocid	Hooded seal	Female	Adult	8	8								88.2												Espeland et al. 1997
Carnivora	Phocid	Phocid	Hooded seal	Unknown	Pup	8	8								75.5												Espeland et al. 1997
Carnivora	Phocid	Phocid	Meditteranean monk seal	Male	Adult	1	1	1							88.3		18.4										Henderson, Kalogeropoulos, and Alexis 1994
Carnivora	Phocid	Phocid	Northern elephant seal	Both	Pup	22	22								85												Louis et al. 2014
Carnivora	Phocid	Phocid	Northern elephant seal	Both	Pup	22	22								80												Louis et al. 2014
Carnivora	Phocid	Phocid	Northern elephant seal	Both	Pup	22	22								85												Louis et al. 2014
Carnivora	Phocid	Phocid	Northern elephant seal	Both	Pup	22	22								83												Louis et al. 2014
Carnivora	Phocid	Phocid	Northern elephant seal	Both	Pup	22	22								82												Louis et al. 2014
Carnivora	Phocid	Phocid	Northern elephant seal	Both	Pup	22	22								82												Louis et al. 2014
Carnivora	Phocid	Phocid	Northern elephant seal	Both	Mature	4	4								74	37											Kajiwara et al. 2001
Carnivora	Phocid	Phocid	Northern elephant seal	Both	Mature	34	34								32.21	33.29											Blasius and Goodmanlow 2008
Carnivora	Phocid	Phocid	Ringed seal	Female	Multiple	2	2								87	1											Krahn et al. 1997
Carnivora	Phocid	Phocid	Ringed seal	Male	Multiple	6	6								89	4											Krahn et al. 1997
Carnivora	Phocid	Phocid	Ringed seal	Both	Mature	8	8								85.5												Kucklick et al. 2002
Carnivora	Phocid	Phocid	Ringed seal	Male	Mature	4	4								87.6	2.3											Severinsen, Skaare, and Lydersen 2000
Carnivora	Phocid	Phocid	Ringed seal	Male	Mature	4	4								87.6	4.1											Severinsen, Skaare, and Lydersen 2000
Carnivora	Phocid	Phocid	Ringed seal	Male	Mature	4	4								86.9	3.1											Severinsen, Skaare, and Lydersen 2000
Carnivora	Phocid	Phocid	Ringed seal	Female	Mature	4	4								89.5	4.5											Severinsen, Skaare, and Lydersen 2000
Carnivora	Phocid	Phocid	Ringed seal	Female	Mature	4	4								89.7	1.1											Severinsen, Skaare, and Lydersen 2000
Carnivora	Phocid	Phocid	Ringed seal	Female	Mature	4	4								86.8	1.3											Severinsen, Skaare, and Lydersen 2000
Carnivora	Phocid	Phocid	Ringed seal	Both	Juvenile	3	3								86.8	10.3											Severinsen, Skaare, and Lydersen 2000
Carnivora	Phocid	Phocid	Ringed seal	Both	Juvenile	3	3								86.5	11.3											Severinsen, Skaare, and Lydersen 2000
Carnivora	Phocid	Phocid	Ringed seal	Both	Juvenile	3	3								84	12.8											Severinsen, Skaare, and Lydersen 2000
Carnivora	Phocid	Phocid	Ringed seal	Male	Mature	4	4								87.5	0.8											Severinsen, Skaare, and Lydersen 2000
Carnivora	Phocid	Phocid	Ringed seal	Male	Mature	4	4								88.4	2.7											Severinsen, Skaare, and Lydersen 2000
Carnivora	Phocid	Phocid	Ringed seal	Male	Mature	4	4								86.7	2.6											Severinsen, Skaare, and Lydersen 2000
Carnivora	Phocid	Phocid	Ringed seal	Female	Mature	4	4								89.5	4.5											Severinsen, Skaare, and Lydersen 2000
Carnivora	Phocid	Phocid	Ringed seal	Female	Mature	4	4								89.7	1.1											Severinsen, Skaare, and Lydersen 2000
Carnivora	Phocid	Phocid	Ringed seal	Female	Mature	4	4								86.6	1.3											Severinsen, Skaare, and Lydersen 2000
Carnivora	Phocid	Phocid	Ringed seal	Both	Juvenile	3	3								86.8	3.4											Severinsen, Skaare, and Lydersen 2000
Carnivora	Phocid	Phocid	Ringed seal	Both	Juvenile	3	3								84	10.8											Severinsen, Skaare, and Lydersen 2000
Carnivora	Phocid	Phocid	Ringed seal	Both	Juvenile	3	3								89.5	1.8											Severinsen, Skaare, and Lydersen 2000
Carnivora	Phocid	Phocid	Ringed seal	Male	Mature	4	4								94.7	1											Muir et al. 1995
Carnivora	Phocid	Phocid	Ringed seal	Female	Mature	7	7								92.9	5.3											Muir et al. 1995
Carnivora	Phocid	Phocid	Ringed seal	Male	Multiple	19									44.6895	4.69123											Strandberg et al. 2008
Carnivora	Phocid	Phocid	Ringed seal	Female	Multiple	6									40.4333	6.83979											Strandberg et al. 2008
Carnivora	Phocid	Phocid	Southern elephant seal	Male	Age 6	1	1								62.9273	8.03083											Tsuyuki and Itoh
Carnivora	Phocid	Phocid	Spotted seal	Unknown	Mature	1	1								74												Watanabe t al. 1999
Carnivora	Phocid	Phocid	Spotted seal	Unknown	Immature	3	3								75.5												Watanabe t al. 1999
Carnivora	Phocid	Phocid	Spotted seal	Male	Mature	8	8								83	7.2											Nakata et al. 1998
Carnivora	Phocid	Phocid	Spotted seal	Female	Mature	5	5								84	6.2											Nakata et al. 1998
Carnivora	Phocid	Phocid	Spotted seal	Male	Mature	9	9								85	4.6											Chiba et al. 2002
Carnivora	Phocid	Phocid	Spotted seal	Female	Mature	7	7								88	8.8											Chiba et al. 2002
Carnivora	Phocid	Phocid	Spotted seal	Both	Neonate to Mature	31	31								71.4	5.7											Trukhin and Boyarova 2020
Carnivora	Phocid	Phocid	Weddell seal	Unknown	Unknown	2	2								71.6	6.5											Schneifer, Steinhagen-Schneider, and Drescher 1985
Carnivora	Phocid	Phocid	Weddell seal	Unknown	Unknown	3	3								71.4	17.8											Schneifer, Steinhagen-Schneider, and Drescher 1985
Carnivora	Phocid	Phocid	Weddell seal	Female	Adult	1	1								83	6											Kawano et al. 1984
Carnivora	Phocid	Phocid	Weddell seal	Male	Adult	1	1								87.3333	4.6188											Kawano et al. 1984
Carnivora	Phocid	Phocid	Weddell seal	Male	Neonate	1	1								30	5.2915											Kawano et al. 1984
Cetacean	Odontocete	Phocoenid	Burmeister's porpoise	Not reported	Not reported	5	5								72.9	2.8											Koopman 2007
Cetacean	Odontocete	Phocoenid	Burmeister's porpoise	Not reported	Not reported	5	5								75.9	3.6											Koopman 2007
Cetacean	Odontocete	Phocoenid	Burmeister's porpoise	Female	Mature	4	4								78.5475	6.38951											Corcuera et al. 1995
Cetacean	Odontocete	Phocoenid	Burmeister's porpoise	Male	Mature	4	4								71.9625	4.92204											Corcuera et al. 1995
Cetacean	Odontocete	Phocoenid	Dall's porpoise	Female	Mature	2	2								87												Minh et al. 2000
Cetacean	Odontocete	Phocoenid	Dall's porpoise	Not reported	Not reported	3	3								86												Minh et al. 2000
Cetacean	Odontocete	Phocoenid	Dall's porpoise	Not reported	Not reported	2	2								87												Minh et al. 2000
Cetacean	Odontocete	Phocoenid	Dall's porpoise	Both	Immature to Mature	3	3								98												Jarman et al. 1996
Cetacean	Odontocete	Phocoenid	Dall's porpoise	Male	Mature	6	6								92												Kajiwara et al. 2002
Cetacean	Odontocete	Phocoenid	Dall's porpoise	Male	Immature	8	8								81												Kajiwara et al. 2002
Cetacean	Odontocete	Phocoenid	Dall's porpoise	Male	Mature	12	12								79												Kajiwara et al. 2002
Cetacean	Odontocete	Phocoenid	Dall's porpoise	Female	Immature	7	7								83												Kajiwara et al. 2002
Cetacean	Odontocete	Phocoenid	Dall's porpoise	Female	Mature	10	10								82												Kajiwara et al. 2002
Cetacean	Odontocete	Phocoenid	Dall's porpoise	Male	Mature	7	7								88												Kajiwara et al. 2002
Cetacean	Odontocete	Phocoenid	Dall's porpoise	Male	Mature	2	2								88												Kajiwara et al. 2002
Cetacean	Odontocete	Phocoenid	Dall's porpoise	Male	Mature	3	3								87												Kajiwara et al. 2002
Cetacean	Odontocete	Phocoenid	Dall's porpoise	Male	Mature	6	6								78												Kajiwara et al. 2002
Cetacean	Odontocete	Phocoenid	Dall's porpoise	Female	Immature	4	4								86												Kajiwara et al. 2002
Cetacean	Odontocete	Phocoenid	Dall's porpoise	Female	Mature	10	10								94												Kajiwara et al. 2002
Cetacean	Odontocete	Phocoenid	Dall's porpoise	Not reported	Not reported	8	8								71.4	1.6											Koopman 2007
Cetacean	Odontocete	Phocoenid	Dall's porpoise	Not reported	Not reported	8	8								71.1	.9											Koopman 2007
Cetacean	Odontocete	Phocoenid	Dall's porpoise	Unknown	Unknown	5	5								72.4												Tittlemier et al. 2002
Cetacean	Odontocete	Phocoenid	Dall's porpoise	Both	Unknown	10	10						3.6	0.8	76	13											Fujii et al. 2018
Cetacean	Odontocete	Phocoenid	Finless porpoise	Not reported	Not reported	3	3								64												Minh et al. 2000
Cetacean	Odontocete	Phocoenid	Finless porpoise	Female	Not reported	1	1								28.000												Ramu et al. 2005
Cetacean	Odontocete	Phocoenid	Finless porpoise	Male	Not reported	5	5								46.800	7.15122											Ramu et al. 2005
Cetacean	Odontocete	Phocoenid	Finless porpoise	Unknown	Not reported	1	1								27												Ramu et al. 2005
Cetacean	Odontocete	Phocoenid	Finless porpoise	Not reported	Not reported	4	4								81.9	1.4											Koopman 2007
Cetacean	Odontocete	Phocoenid	Finless porpoise	Not reported	Not reported	4	4								78.1	2.7											Koopman 2007
Cetacean	Odontocete	Phocoenid	Finless porpoise	Male	Immature	15	15								82	4											Park et al. 2010 and Moon et al. 2011
Cetacean	Odontocete	Phocoenid	Finless porpoise	Female	Immature	20	20								78	7											Park et al. 2010 and Moon et al. 2011
Cetacean	Odontocete	Phocoenid	Finless porpoise	Male	Mature	7	7								81	8											Park et al. 2010 and Moon et al. 2011
Cetacean	Odontocete	Phocoenid	Finless porpoise	Female	Mature	10	10								76	9											Park et al. 2010 and Moon et al. 2011
Cetacean	Odontocete	Phocoenid	Finless porpoise	Both	Multiple	51	51								82.8824	1.24857											Isobe et al. 2011
Cetacean	Odontocete	Phocoenid	Finless porpoise	Both	Calf and Mature	11	11								71.8445	7.99227											Parsons and Chan 1998
Cetacean	Odontocete	Phocoenid	Finless porpoise	Both	Mature	5	5								80.2	5.57135											Nakata et al. 2010
Cetacean	Odontocete	Phocoenid	Finless porpoise	Both	Immature and Mature	77	77								78.6	9.58											Jeong et al. 2020
Cetacean	Odontocete	Phocoenid	Finless porpoise	Both	Immature and Mature	39	39								70.9	10.9											Jeong et al. 2020
Cetacean	Odontocete	Phocoenid	Harbor porpoise	Male	Unknown	1	1		6.6		1.9		3.2		72.4		1										Duinker et al 1989
Cetacean	Odontocete	Phocoenid	Harbor porpoise	Male	Neonate	8	8								67.3	8.6											Lockyer 1995 (Aspects of Biology in British Waters)
Cetacean	Odontocete	Phocoenid	Harbor porpoise	Female	Neonate	4	4								69.3	11.6											Lockyer 1995 (Aspects of Biology in British Waters)
Cetacean	Odontocete	Phocoenid	Harbor porpoise	Both	Neonate	12	12								67.9	9.2											Lockyer 1995 (Aspects of Biology in British Waters)
Cetacean	Odontocete	Phocoenid	Harbor porpoise	Male	Immature	17	17								87.1	5.7											Lockyer 1995 (Aspects of Biology in British Waters)
Cetacean	Odontocete	Phocoenid	Harbor porpoise	Female	Immature	11	11								82.8	7.2											Lockyer 1995 (Aspects of Biology in British Waters)
Cetacean	Odontocete	Phocoenid	Harbor porpoise	Both	Immature	28	28								85.4	6.5											Lockyer 1995 (Aspects of Biology in British Waters)
Cetacean	Odontocete	Phocoenid	Harbor porpoise	Male	Mature	24	24								87.2	5.2											Lockyer 1995 (Aspects of Biology in British Waters)
Cetacean	Odontocete	Phocoenid	Harbor porpoise	Female	Mature and sub-adult	23	23								86.6	6.8											Lockyer 1995 (Aspects of Biology in British Waters)
Cetacean	Odontocete	Phocoenid	Harbor porpoise	Both	Mature and sub-adult	47	47								86.9	6											Lockyer 1995 (Aspects of Biology in British Waters)
Cetacean	Odontocete	Phocoenid	Harbor porpoise	Female	Immature	19	19								85.3	6.4											Lockyer 1995 (Aspects of Biology in British Waters)
Cetacean	Odontocete	Phocoenid	Harbor porpoise	Female	Mature	15	15								85.5	8.1											Lockyer 1995 (Aspects of Biology in British Waters)
Cetacean	Odontocete	Phocoenid	Harbor porpoise	Female	Mature	5	5								86.8	6.3											Lockyer 1995 (Aspects of Biology in British Waters)
Cetacean	Odontocete	Phocoenid	Harbor porpoise	Female	Mature	1	1								83												Lockyer 1995 (Aspects of Biology in British Waters)
Cetacean	Odontocete	Phocoenid	Harbor porpoise	Not reported	Not reported	3	3								77												Minh et al. 2000
Cetacean	Odontocete	Phocoenid	Harbor porpoise	Female	Immature	5	5								90.3	1.72308											Scheppingen et al. 1996
Cetacean	Odontocete	Phocoenid	Harbor porpoise	Male	Immature	3	3								92.5	1.24231											Scheppingen et al. 1996
Cetacean	Odontocete	Phocoenid	Harbor porpoise	Female	Mature	10	10								91.79	0.899932											Scheppingen et al. 1996
Cetacean	Odontocete	Phocoenid	Harbor porpoise	Male	Mature	7	7								92.8714	1.26052											Scheppingen et al. 1996
Cetacean	Odontocete	Phocoenid	Harbor porpoise	Female	Unknown	1	1								85.6												Scheppingen et al. 1996
Cetacean	Odontocete	Phocoenid	Harbor porpoise	Female	Immature	1	1						1.4	0.2	81	2.8											Tilbury et al. 1997
Cetacean	Odontocete	Phocoenid	Harbor porpoise	Male	Immature	1	1						1.4	0.1	83	1.9											Tilbury et al. 1997
Cetacean	Odontocete	Phocoenid	Harbor porpoise	Male	Mature	1	1						1.9	0.5	82	2.3											Tilbury et al. 1997
Cetacean	Odontocete	Phocoenid	Harbor porpoise	Female	Not reported	22	22								73.5455	3.14837											Calambokidis 1986
Cetacean	Odontocete	Phocoenid	Harbor porpoise	Male	Not reported	12	12								71.75	2.9902											Calambokidis 1986
Cetacean	Odontocete	Phocoenid	Harbor porpoise	Unknown	Not reported	2	2								17	2											Calambokidis 1986
Cetacean	Odontocete	Phocoenid	Harbor porpoise	Female	Calf	9	9								85.37	3.17											Borrell et al. 2004
Cetacean	Odontocete	Phocoenid	Harbor porpoise	Female	Juvenile	7	7								83.11	5.40											Borrell et al. 2004
Cetacean	Odontocete	Phocoenid	Harbor porpoise	Female	Mature	1	1								82												Borrell et al. 2004
Cetacean	Odontocete	Phocoenid	Harbor porpoise	Male	Calf	1	1								85.07												Borrell et al. 2004
Cetacean	Odontocete	Phocoenid	Harbor porpoise	Male	Juvenile	3	3								82.67	5.20											Borrell et al. 2004
Cetacean	Odontocete	Phocoenid	Harbor porpoise	Male	Mature	6	6								84.03	2.26											Borrell et al. 2004
Cetacean	Odontocete	Phocoenid	Harbor porpoise	Female	Calf	6	6								86.46	3.22											Borrell et al. 2004
Cetacean	Odontocete	Phocoenid	Harbor porpoise	Female	Juvenile	6	6								79.80	9.33											Borrell et al. 2004
Cetacean	Odontocete	Phocoenid	Harbor porpoise	Female	Mature	10	10								85.204	4.45											Borrell et al. 2004
Cetacean	Odontocete	Phocoenid	Harbor porpoise	Male	Calf	5	5								86.83	1.89											Borrell et al. 2004
Cetacean	Odontocete	Phocoenid	Harbor porpoise	Male	Juvenile	3	3								82.42	1.64											Borrell et al. 2004
Cetacean	Odontocete	Phocoenid	Harbor porpoise	Male	Mature	5	5								81.53	2.48											Borrell et al. 2004
Cetacean	Odontocete	Phocoenid	Harbor porpoise	Female	Calf	2	2								83.44	3.02											Borrell et al. 2004
Cetacean	Odontocete	Phocoenid	Harbor porpoise	Female	Juvenile	2	2								86.54	1.87											Borrell et al. 2004
Cetacean	Odontocete	Phocoenid	Harbor porpoise	Male	Calf	5	5								86.55	4.31											Borrell et al. 2004
Cetacean	Odontocete	Phocoenid	Harbor porpoise	Male	Juvenile	3	3								84.76	.9											Borrell et al. 2004
Cetacean	Odontocete	Phocoenid	Harbor porpoise	Male	Mature	1	1								85.25												Borrell et al. 2004
Cetacean	Odontocete	Phocoenid	Harbor porpoise	Both	Calf to Mature	6	6								92												Jarman et al. 1996
Cetacean	Odontocete	Phocoenid	Harbor porpoise	Both	Immature to Mature	3	3								73												Jarman et al. 1996
Cetacean	Odontocete	Phocoenid	Harbor porpoise	Female	Not reported	4	4								85.0	2.7											Borrell et al. 1999
Cetacean	Odontocete	Phocoenid	Harbor porpoise	Male	Not reported	9	9								85.8	3.2											Borrell et al. 1999
Cetacean	Odontocete	Phocoenid	Harbor porpoise	Female	Not reported	23	23								83.1	7.8											Borrell et al. 1999
Cetacean	Odontocete	Phocoenid	Harbor porpoise	Male	Not reported	13	13								83.8	3.2											Borrell et al. 1999
Cetacean	Odontocete	Phocoenid	Harbor porpoise	Female	Not reported	27	27								84.2	4.2											Borrell et al. 1999
Cetacean	Odontocete	Phocoenid	Harbor porpoise	Male	Not reported	24	24								83.7	3.1											Borrell et al. 1999
Cetacean	Odontocete	Phocoenid	Harbor porpoise	Female	Not reported	26	26								75.57692	2.847494											Calambokidis and Barlow 1991
Cetacean	Odontocete	Phocoenid	Harbor porpoise	Male	Not reported	17	17								70.35294	3.010937											Calambokidis and Barlow 1991
Cetacean	Odontocete	Phocoenid	Harbor porpoise	Unknown	Not reported	2	2								17.00000	2.000000											Calambokidis and Barlow 1991
Cetacean	Odontocete	Phocoenid	Harbor porpoise	Not reported	Not reported	29	29								81.6	3.6											Worthy and Edwards 1990
Cetacean	Odontocete	Phocoenid	Harbor porpoise	Not reported	Not reported	37	37								84.7	1.1											Koopman 2007
Cetacean	Odontocete	Phocoenid	Harbor porpoise	Not reported	Not reported	37	37								83.1	.9											Koopman 2007
Cetacean	Odontocete	Phocoenid	Harbor porpoise	Not reported	Not reported	Not reported	1								56												Law et al. 2008
Cetacean	Odontocete	Phocoenid	Harbor porpoise	Not reported	Not reported	Not reported	1								97												Law et al. 2008
Cetacean	Odontocete	Phocoenid	Harbor porpoise	Both	Multiple	?	1								92												Lockyer et al. 2003a
Cetacean	Odontocete	Phocoenid	Harbor porpoise	Both	Multiple	?	1								96												Lockyer et al. 2003a
Cetacean	Odontocete	Phocoenid	Harbor porpoise	Female	Mature	1																					Sergeant 1962
Cetacean	Odontocete	Phocoenid	Harbor porpoise	Both	Juvenile	13	13								84.5	0.8											Koopman, Iverson and Read 2003
Cetacean	Odontocete	Phocoenid	Harbor porpoise	Both	Juvenile	5	5								75	2.7											Koopman, Iverson and Read 2003
Cetacean	Odontocete	Phocoenid	Harbor porpoise	Unknown	Unknown	4	4								93.4												Tittlemier et al. 2002
Cetacean	Odontocete	Phocoenid	Harbor porpoise	Male	Unknown	3	3								86.5	1.1											Borrell 1993
Cetacean	Odontocete	Phocoenid	Harbor porpoise	Female	Unknown	3	3								94	3.1											Borrell 1993
Cetacean	Odontocete	Phocoenid	Harbor porpoise	Unknown	Unknown	1	1								70.55												Troisi et al. 2018
Cetacean	Odontocete	Phocoenid	Harbor porpoise	Both	Unknown	6	6						3.9	0.8	78	11											Fujii et al. 2018
Cetacean	Odontocete	Phocoenid	Harbor porpoise	Female	Immature	22	22								84.8636	2.54679											Tanabe et al. 1997
Cetacean	Odontocete	Phocoenid	Harbor porpoise	Female	Mature	2	2								81.5	4.5											Tanabe et al. 1997
Cetacean	Odontocete	Phocoenid	Harbor porpoise	Male	Immature	17	17								86.7059	0.803323											Tanabe et al. 1997
Cetacean	Odontocete	Phocoenid	Harbor porpoise	Male	Mature	9	9								86.2222	1.37212											Tanabe et al. 1997
Cetacean	Odontocete	Phocoenid	Harbor porpoise	Male	Immature	4	4								86	3.48807											Tanabe et al. 1997
Cetacean	Odontocete	Phocoenid	Harbor porpoise	Male	Mature	2	2								89	2											Tanabe et al. 1997
Cetacean	Odontocete	Phocoenid	Harbor porpoise	Male	Mature	3	3								93	0.97											Ishaq, Karlson, and Näf 2000
Cetacean	Odontocete	Phocoenid	Harbor porpoise	Male	Mature	3	3								94	0.78											Ishaq, Karlson, and Näf 2000
Cetacean	Odontocete	Phocoenid	Harbor porpoise	Male	Mature	3	3								95	0.66											Ishaq, Karlson, and Näf 2000
Cetacean	Odontocete	Phocoenid	Harbor porpoise	Male	Mature	3	3								94	0.99											Ishaq, Karlson, and Näf 2000
Cetacean	Odontocete	Phocoenid	Harbor porpoise	Male	Mature	3	3								84	4.6											Ishaq, Karlson, and Näf 2000
Cetacean	Odontocete	Phocoenid	Harbor porpoise	Male	Mature	3	3								95	0.27											Ishaq, Karlson, and Näf 2000
Cetacean	Odontocete	Phocoenid	Harbor porpoise	Male	Mature	3	3	3	7.2	3.3	3.1	0.29	4.7	0.15			1.7	0.19									Ishaq, Karlson, and Näf 2000
Cetacean	Odontocete	Phocoenid	Harbor porpoise	Male	Mature	1	1								77												Strandberg et al. 1998
Cetacean	Odontocete	Phocoenid	Harbor porpoise	Male	Mature	1	1								88												Strandberg et al. 1998
Cetacean	Odontocete	Phocoenid	Harbor porpoise	Female	Mature	1	1								92												Strandberg et al. 1998
Cetacean	Odontocete	Phocoenid	Harbor porpoise	Female	Mature	1	1								89												Strandberg et al. 1998
Cetacean	Odontocete	Phocoenid	Harbor porpoise	Both	Calf to Mature	85	85								87.8471												Law et al. 2006a
Cetacean	Odontocete	Phocoenid	Harbor porpoise	Both	Calf to Mature	20	20								88.29	1.11549											Law et al. 2013b
Cetacean	Odontocete	Phocoenid	Harbor porpoise	Male	Unknown	6	6						96	4	22	11											Smyth et al. 2000
Cetacean	Odontocete	Phocoenid	Harbor porpoise	Female	Unknown	6	6						81	16	22	6											Smyth et al. 2000
Cetacean	Odontocete	Mixed Phocoenid and Delphinid	Mixed porpoise/dolphin	Both	Calf to Adult	7 to 19	11		8.8				4.4		84.5		1.8										Duinker et al 1989
Cetacean	Odontocete	Phocoenid	Spectacled porpoise	Not reported	Not reported	1	1								11.1												Koopman 2007
Cetacean	Odontocete	Phocoenid	Spectacled porpoise	Not reported	Not reported	1	1								29.7												Koopman 2007
Cetacean	Odontocete	Phocoenid	Vaquita	Female	Immature	2	2								80	5											Calambokidis 1988
Cetacean	Odontocete	Phocoenid	Vaquita	Male	Immature	2	2								82.5	0.5											Calambokidis 1988
Cetacean	Odontocete	Phocoenid	Vaquita	Female	Mature	3	3								83.6667	9.52774											Calambokidis 1988
Cetacean	Odontocete	Phocoenid	Vaquita	Male	Mature	1	1								70												Calambokidis 1988
Cetacean	Odontocete	Phocoenid	Vaquita	Not reported	Not reported	6	6								79.1	5.3											Koopman 2007
Cetacean	Odontocete	Phocoenid	Vaquita	Not reported	Not reported	6	6								84.8	1.9											Koopman 2007
Cetacean	Odontocete	Physeterid	Sperm whale	Male	Adult	1	1		18.8						92.1		18.5		18.9								Duinker et al 1989
Cetacean	Odontocete	Physeterid	Sperm whale	Both	fetus to adult	26	26								3												Lockyer 1991
Cetacean	Odontocete	Physeterid	Sperm whale	Both	fetus to adult	26	26				2.35		3.38		48				4.38								Lockyer 1991
Cetacean	Odontocete	Physeterid	Sperm whale	Not reported	Not reported	3	3								35.1	5.9											Koopman 2007
Cetacean	Odontocete	Physeterid	Sperm whale	Not reported	Not reported	3	3								42.5	16.5											Koopman 2007
Cetacean	Odontocete	Physeterid	Sperm whale	Male	Mature	2	2								58.7421	5.07531	3.86	0.753392									Watanabe and Suzuki 1950
Cetacean	Odontocete	Physeterid	Sperm whale	Unknown	Unknown	Unknown	1								2												Das et al. 2015
Cetacean	Odontocete	Physeterid	Sperm whale	Unknown	Unknown	Unknown	1								30												Das et al. 2015
Cetacean	Odontocete	Physeterid	Sperm whale	Both	Multiple	37	37								49.2	17.9											Evans, Hindell, and Thiele 2003 and Evans, Hindell, and Hince 2004
Cetacean	Odontocete	Physeterid	Sperm whale	Female	Multiple	32	32								50.4	18.1											Evans, Hindell, and Thiele 2003 and Evans, Hindell, and Hince 2004
Cetacean	Odontocete	Physeterid	Sperm whale	Female	Immature	3	3								56.8	27.8											Evans, Hindell, and Thiele 2003 and Evans, Hindell, and Hince 2004
Cetacean	Odontocete	Physeterid	Sperm whale	Female	Sexually Mature	5	5								54.8	19.4											Evans, Hindell, and Thiele 2003 and Evans, Hindell, and Hince 2004
Cetacean	Odontocete	Physeterid	Sperm whale	Female	Physically Mature	19	19								48.8	18.3											Evans, Hindell, and Thiele 2003 and Evans, Hindell, and Hince 2004
Cetacean	Odontocete	Physeterid	Sperm whale	Female	Non-lactating Mature	16	16								44.4	14.1											Evans, Hindell, and Thiele 2003 and Evans, Hindell, and Hince 2004
Cetacean	Odontocete	Physeterid	Sperm whale	Female	Mature	2	2								41.8	0.1											Evans, Hindell, and Thiele 2003 and Evans, Hindell, and Hince 2004
Cetacean	Odontocete	Physeterid	Sperm whale	Male	Multiple	5	5								41.3	15.6											Evans, Hindell, and Thiele 2003 and Evans, Hindell, and Hince 2004
Cetacean	Odontocete	Physeterid	Sperm whale	Male	Immature	2	2								44.6	26.9											Evans, Hindell, and Thiele 2003 and Evans, Hindell, and Hince 2004
Cetacean	Odontocete	Physeterid	Sperm whale	Male	Sexually Mature	2	2								42.3	12.1											Evans, Hindell, and Thiele 2003 and Evans, Hindell, and Hince 2004
Cetacean	Odontocete	Physeterid	Sperm whale	Male	Mature	8 (blubber and muscle), 4 (liver, kidney, brain)	8		12.42		1.09		1.86		66.38		1.35										Aguilar 1983
Cetacean	Odontocete	Physeterid	Sperm whale	Female	Mature	6 (blubber and muscle), 4 (liver, kidney, brain)	6		13.2		0.33		3.1		68.88		1.01										Aguilar 1983
Cetacean	Odontocete	Physeterid	Sperm whale	Unknown	Mature	1	1								64												Vetter et al. 2018
Cetacean	Odontocete	Physeterid	Sperm whale	Male	Unknown	10	10								40.3	6.7											Borrell 1993
Cetacean	Odontocete	Physeterid	Sperm whale	Male	Unknown	32	32								10	8											Pinzone et al. 2015
Cetacean	Odontocete	Physeterid	Sperm whale	Female	Unknown	11	11								18	8											Pinzone et al. 2015
Cetacean	Odontocete	Physeterid	Sperm whale	Unknown	Unknown	1	1								39.9												Bachman et al. 2014
Cetacean	Odontocete	Platanistid	Ganges river dolphin	Both	Mature	6	6				3.56667	1.25901	6.33333	0.63491	39	8.53229	9.48333	2.79648									Kannan et al. 1997
Cetacean	Odontocete	Platanistid	Ganges river dolphin	Both	Mature	5	5								64	10											Senthilkumar et al. 1999
Cetacean	Odontocete	Platanistid	Ganges river dolphin	Both	Mature	2	2								4.45	0.95											Senthilkumar et al. 1999
Cetacean	Odontocete	Platanistid	Ganges river dolphin	Both	Multiple	5	5				1.725	0.342479	2.05	0.466369	45	9.89107	11.6	3.88072									Kannan et al. 1993 and Kannan et al. 1994
Cetacean	Odontocete	Platanistid	Ganges river dolphin	Male	Calf	1	1								42		10										Subramanian et al. 1999
Cetacean	Odontocete	Platanistid	Ganges river dolphin	Female	Mature	1	1								37		9.6										Subramanian et al. 1999
Sirenia	Sirenia	Dugongid	Dugong	Male	Adult	1	1						4.7		82.8		2.1										Vijayasarathy et al. 2019
Sirenia	Sirenia	Dugongid	Dugong	Male	Immature	1	1						6.1				1.7										Vijayasarathy et al. 2019
Sirenia	Sirenia	Dugongid	Dugong	Male	Adult	1	1						2.8				0.4										Vijayasarathy et al. 2019
Sirenia	Sirenia	Dugongid	Dugong	Male	Juvenile	1	1						2.5		8.4		0.2										Vijayasarathy et al. 2019
Sirenia	Sirenia	Dugongid	Dugong	Male	Immature	1	1						5.4														Vijayasarathy et al. 2019
Sirenia	Sirenia	Dugongid	Dugong	Female	Adult	1	1						5		3		0.2										Vijayasarathy et al. 2019
Sirenia	Sirenia	Dugongid	Dugong	Female	Adult	1	1						2.7														Vijayasarathy et al. 2019
Sirenia	Sirenia	Dugongid	Dugong	Female	Adult	1	1						2.6		42.2												Vijayasarathy et al. 2019
Sirenia	Sirenia	Dugongid	Dugong	Female	Adult	1	1						4		89.7												Vijayasarathy et al. 2019
Sirenia	Sirenia	Dugongid	Dugong	Female	Adult	1	1								80.3												Vijayasarathy et al. 2019
Sirenia	Sirenia	Dugongid	Dugong	Male	Immature and Mature	19	19								53.5	3.4											Horgan et al. 2014
Sirenia	Sirenia	Dugongid	Dugong	Female	Immature and Mature	13	13								54.9	2.7											Horgan et al. 2014
Cetacean	Odontocete	Ziphiid	Blainville's beaked whale	Male	Immature	1	1								83												Kajiwara et al. 2004
Cetacean	Odontocete	Ziphiid	Blainville's beaked whale	Male	Mature	1	1								81												Kajiwara et al. 2004
Cetacean	Odontocete	Ziphiid	Blainville's beaked whale	Unknown	Unknown	1	1								76.8												Bachman et al. 2014
Cetacean	Odontocete	Ziphiid	Cuvier's beaked whale	Not reported	Not reported	1	1								78.5												Koopman 2007
Cetacean	Odontocete	Ziphiid	Cuvier's beaked whale	Unknown	Unknown	2	2								50.8												Bachman et al. 2014
Cetacean	Odontocete	Ziphiid	Gervais' beaked whale	Not reported	Not reported	2	2								74.7	5.2											Koopman 2007
Cetacean	Odontocete	Ziphiid	Gervais' beaked whale	Not reported	Not reported	2	2								61.4	9.5											Koopman 2007
Cetacean	Odontocete	Ziphiid	Hubb's beaked whale	Male	Mature	1	1						2		89.8												Anezaki, Matsuda, and Matsuishi 2016
Cetacean	Odontocete	Ziphiid	Sowerby's beaked whale	Not reported	Not reported	10	10								79.8	4											Koopman 2007
Cetacean	Odontocete	Ziphiid	Sowerby's beaked whale	Not reported	Not reported	10	10								81.2	3.1											Koopman 2007
Cetacean	Odontocete	Ziphiid	Ziphiids	Unknown	Unknown	8	8								68												Miller and Hall 2018
Cetacean	Odontocete	Ziphiid	Ziphiids	Unknown	Unknown	8	8								64												Kershaw et al. 2019
Cetacean	Odontocete	Ziphiid	Ziphiids	Unknown	Unknown	8	8								73												Kershaw et al. 2019
Cetacean	Odontocete	Ziphiid	Southern bottlenose whale												69		1.2										Zemskii and Budylenko 1970 (via Ohsumi et al., 1994)
Cetacean	Odontocete	Ziphiid	Southern bottlenose whale												71

## Sheet: Protein Content
Subfamily	Species	Sex	AgeClass	n	Brain	Kidney	sd_kidney	Liver	sd_liver	Blubber	sd_blubber	Muscle	sd_muscle	Heart	Lung	Reference	Notes
Odontocete	Beluga	Male	Adult	33				23.8								Raach et al 2011
Odontocete	Beluga	Female	Adult	32				22.6								Raach et al 2011
Odontocete	Sperm whale	Both	fetus to adult	26		16.05		21.46		"10-35"				17.7		Lockyer 1991
Odontocete	Sperm whale	Male	Mature	2						12.6842	2.09198	22.025		0.938607		Watanabe and Suzuki 1950	measurements taken on two individuals at multiple body sites
Odontocete	Harbor porpoise	Female	Mature	1				22.3		1.45						Sergeant 1962
Mysticete	Fin whale	Both	Mature	20		17.4	0.7	18.1	0.7	13.1	1	20.2	0.6			Lockyer et al. 1985
Mysticete	Fin whale	Both	Immature and Mature	20						12.3	1.4	22.3	1.6			Lockyer et al. 1985
Mysticete	Fin whale	Both	Immature and Mature	20						17.6	1.6	21.8	1.4			Lockyer et al. 1985
Mysticete	Fin whale	Both	Immature and Mature	20						11.9	2.1	20.4	1.4			Lockyer et al. 1985
Mysticete	Fin whale	Both	Immature and Mature	20						12.7	2.1	21.6	1.1			Lockyer et al. 1985
Mysticete	Fin whale	Both	Immature and Mature	20						16.8	1.6	23.2	1.4			Lockyer et al. 1985
Mysticete	Fin whale	Both	Immature and Mature	20						6.7	1.3	18.4	0.9			Lockyer et al. 1985
Mysticete	Fin whale	Both	Immature and Mature	20						10.8	2	21.4	2			Lockyer et al. 1985
Mysticete	Fin whale	Both	Immature and Mature	20						9	1.5	20.3	1.3			Lockyer et al. 1985
Mysticete	Sei whale	Both	Immature and Mature	12		13.9	2.1	16.4	2.2	14	1.6	25.9	0.6			Lockyer et al. 1985
Mysticete	Sei whale	Both	Immature and Mature	12						10.3	1.9	22.5	1.4			Lockyer et al. 1985
Mysticete	Sei whale	Both	Immature and Mature	12						13.9	1.8	18.9	1.6			Lockyer et al. 1985
Mysticete	Sei whale	Both	Immature and Mature	12						10.4	1.3	24.2	0.9			Lockyer et al. 1985
Mysticete	Sei whale	Both	Immature and Mature	12						11.8	1.7	25.6	0.8			Lockyer et al. 1985
Mysticete	Sei whale	Both	Immature and Mature	12						16.7	1.4	23.5	2.1			Lockyer et al. 1985
Mysticete	Sei whale	Both	Immature and Mature	12						4.6	0.7	23.9	1.3			Lockyer et al. 1985
Mysticete	Sei whale	Both	Immature and Mature	12						8.9	3.1	23.7	1.4			Lockyer et al. 1985
Mysticete	Sei whale	Both	Immature and Mature	12						7	0.6	26.1	0.9			Lockyer et al. 1985
Mysticete	Fin whale	Unknown	Fetus	1		9		11.9		10.6		6.6				Lockyer et al. 1985
Mysticete	Minke whale	Female	Pregnant	7								25.55	0.97			Víkingsson et al. 2013
Mysticete	Minke whale	Female	Pregnant	7								22.32	2.85			Víkingsson et al. 2013
Mysticete	Minke whale	Female	Pregnant	58								22.69	1.95			Víkingsson et al. 2013
Mysticete	Minke whale	Female	Pregnant	7								23.4	1.61			Víkingsson et al. 2013
Mysticete	Minke whale	Female	Pregnant	6								24.47	1.4			Víkingsson et al. 2013
Mysticete	Minke whale	Female	Pregnant	7								24.6	1.07			Víkingsson et al. 2013
Mysticete	Minke whale	Female	Pregnant	7								25.87	1.02			Víkingsson et al. 2013
Mysticete	Minke whale	Female	Pregnant	6								22.59	2.73			Víkingsson et al. 2013
Mysticete	Minke whale	Female	Pregnant	6						20.34	1.7					Víkingsson et al. 2013
Mysticete	Minke whale	Female	Pregnant	7						16.31	5.74					Víkingsson et al. 2013
Mysticete	Minke whale	Female	Pregnant	7						14.09	4.48					Víkingsson et al. 2013
Mysticete	Minke whale	Female	Pregnant	59						5.89	3.19					Víkingsson et al. 2013
Mysticete	Minke whale	Female	Pregnant	7						12.86	3.29					Víkingsson et al. 2013
Mysticete	Minke whale	Female	Pregnant	6						11.36	3.49					Víkingsson et al. 2013
Mysticete	Minke whale	Female	Pregnant	7						11.08	4.54					Víkingsson et al. 2013
Mysticete	Minke whale	Female	Pregnant	7						12.98	5.32					Víkingsson et al. 2013
Mysticete	Minke whale	Female	Pregnant	6						10.75	4.69					Víkingsson et al. 2013
Mysticete	Minke whale	Male	Immature	3						3.54	2.92					Víkingsson et al. 2013
Mysticete	Minke whale	Male	Mature	75						7.18	3.81					Víkingsson et al. 2013
Mysticete	Minke whale	Male	Pubertal	6						5.97	2.17					Víkingsson et al. 2013
Mysticete	Minke whale	Female	Anoestrous	5						6.72	2.89					Víkingsson et al. 2013
Mysticete	Minke whale	Female	Immature	20						4.88	1.38					Víkingsson et al. 2013
Mysticete	Minke whale	Female	Pregnant	59						5.89	3.19					Víkingsson et al. 2013
Mysticete	Minke whale	Male	Immature	5								23.76	0.45			Víkingsson et al. 2013
Mysticete	Minke whale	Male	Mature	70								23.01	1.54			Víkingsson et al. 2013
Mysticete	Minke whale	Male	Pubertal	5								21.95	2.21			Víkingsson et al. 2013
Mysticete	Minke whale	Female	Anoestrous	6								24.59	0.77			Víkingsson et al. 2013
Mysticete	Minke whale	Female	Immature	18								23.42	1.19			Víkingsson et al. 2013
Mysticete	Minke whale	Female	Pregnant	58								22.69	1.95			Víkingsson et al. 2013
Odontocete	Southern bottlenose whale		Unknown	1								10*				Zemskii and Budylenko 1970 (via Ohsumi et al., 1994)	value is extremely low and we do not have access to original publication
